# Supplementary material for: Genomic and Metabolomic Analyses of the Medicinal Fungus Inonotus hispidus for Its Metabolite’s Biosynthesis and Medicinal Application
Source: J Fungi (Basel). 2022 Nov 25;8(12):1245. doi: 10.3390/jof8121245 (PMC9787987; doi:10.3390/jof8121245)
Supplement: Supplementary file 1 [file jof-08-01245-s001.zip]

Archive with 3 entries (3 files):
- File 1.xlsx
- File 2.xlsx
- Supplemental material.pdf
