# Supplementary material for: Genomic and Metabolomic Analyses of the Medicinal Fungus Inonotus hispidus for Its Metabolite’s Biosynthesis and Medicinal Application
Source: J Fungi (Basel). 2022 Nov 25;8(12):1245. doi: 10.3390/jof8121245 (PMC9787987; doi:10.3390/jof8121245)
Supplement: Supplementary file 1 [file jof-08-01245-s001.zip › File 1.xlsx]

## Sheet: File 2
ctg17	AUGUSTUS	gene	649	2547	0.24	-	.	g1
ctg17	AUGUSTUS	transcript	649	2547	0.24	-	.	g1.t1
ctg17	AUGUSTUS	stop_codon	649	651	.	-	0	transcript_id "g1.t1"; gene_id "g1";
ctg17	AUGUSTUS	CDS	649	881	0.45	-	2	transcript_id "g1.t1"; gene_id "g1";
ctg17	AUGUSTUS	exon	649	881	.	-	.	transcript_id "g1.t1"; gene_id "g1";
ctg17	AUGUSTUS	intron	882	936	0.94	-	.	transcript_id "g1.t1"; gene_id "g1";
ctg17	AUGUSTUS	CDS	937	989	0.84	-	1	transcript_id "g1.t1"; gene_id "g1";
ctg17	AUGUSTUS	exon	937	989	.	-	.	transcript_id "g1.t1"; gene_id "g1";
ctg17	AUGUSTUS	intron	990	1078	0.61	-	.	transcript_id "g1.t1"; gene_id "g1";
ctg17	AUGUSTUS	CDS	1079	1262	0.7	-	2	transcript_id "g1.t1"; gene_id "g1";
ctg17	AUGUSTUS	exon	1079	1262	.	-	.	transcript_id "g1.t1"; gene_id "g1";
ctg17	AUGUSTUS	intron	1263	1343	0.99	-	.	transcript_id "g1.t1"; gene_id "g1";
ctg17	AUGUSTUS	CDS	1344	1480	0.97	-	1	transcript_id "g1.t1"; gene_id "g1";
ctg17	AUGUSTUS	exon	1344	1480	.	-	.	transcript_id "g1.t1"; gene_id "g1";
ctg17	AUGUSTUS	intron	1481	1538	0.98	-	.	transcript_id "g1.t1"; gene_id "g1";
ctg17	AUGUSTUS	CDS	1539	1571	0.77	-	1	transcript_id "g1.t1"; gene_id "g1";
ctg17	AUGUSTUS	exon	1539	1571	.	-	.	transcript_id "g1.t1"; gene_id "g1";
ctg17	AUGUSTUS	intron	1572	1633	0.77	-	.	transcript_id "g1.t1"; gene_id "g1";
ctg17	AUGUSTUS	CDS	1634	2547	0.91	-	0	transcript_id "g1.t1"; gene_id "g1";
ctg17	AUGUSTUS	exon	1634	2547	.	-	.	transcript_id "g1.t1"; gene_id "g1";
ctg17	AUGUSTUS	start_codon	2545	2547	.	-	0	transcript_id "g1.t1"; gene_id "g1";
ctg17	AUGUSTUS	gene	3541	4407	0.98	-	.	g2
ctg17	AUGUSTUS	transcript	3541	4407	0.98	-	.	g2.t1
ctg17	AUGUSTUS	stop_codon	3541	3543	.	-	0	transcript_id "g2.t1"; gene_id "g2";
ctg17	AUGUSTUS	CDS	3541	4407	0.98	-	0	transcript_id "g2.t1"; gene_id "g2";
ctg17	AUGUSTUS	exon	3541	4407	.	-	.	transcript_id "g2.t1"; gene_id "g2";
ctg17	AUGUSTUS	start_codon	4405	4407	.	-	0	transcript_id "g2.t1"; gene_id "g2";
ctg17	AUGUSTUS	gene	4584	5454	0.77	-	.	g3
ctg17	AUGUSTUS	transcript	4584	5454	0.77	-	.	g3.t1
ctg17	AUGUSTUS	stop_codon	4584	4586	.	-	0	transcript_id "g3.t1"; gene_id "g3";
ctg17	AUGUSTUS	CDS	4584	4939	0.97	-	2	transcript_id "g3.t1"; gene_id "g3";
ctg17	AUGUSTUS	exon	4584	4939	.	-	.	transcript_id "g3.t1"; gene_id "g3";
ctg17	AUGUSTUS	intron	4940	4994	1	-	.	transcript_id "g3.t1"; gene_id "g3";
ctg17	AUGUSTUS	CDS	4995	5184	0.82	-	0	transcript_id "g3.t1"; gene_id "g3";
ctg17	AUGUSTUS	exon	4995	5184	.	-	.	transcript_id "g3.t1"; gene_id "g3";
ctg17	AUGUSTUS	intron	5185	5238	1	-	.	transcript_id "g3.t1"; gene_id "g3";
ctg17	AUGUSTUS	CDS	5239	5454	0.98	-	0	transcript_id "g3.t1"; gene_id "g3";
ctg17	AUGUSTUS	exon	5239	5454	.	-	.	transcript_id "g3.t1"; gene_id "g3";
ctg17	AUGUSTUS	start_codon	5452	5454	.	-	0	transcript_id "g3.t1"; gene_id "g3";
ctg17	AUGUSTUS	gene	5603	7592	0.99	-	.	g4
ctg17	AUGUSTUS	transcript	5603	7592	0.99	-	.	g4.t1
ctg17	AUGUSTUS	stop_codon	5603	5605	.	-	0	transcript_id "g4.t1"; gene_id "g4";
ctg17	AUGUSTUS	CDS	5603	5972	1	-	1	transcript_id "g4.t1"; gene_id "g4";
ctg17	AUGUSTUS	exon	5603	5972	.	-	.	transcript_id "g4.t1"; gene_id "g4";
ctg17	AUGUSTUS	intron	5973	6030	1	-	.	transcript_id "g4.t1"; gene_id "g4";
ctg17	AUGUSTUS	CDS	6031	6134	1	-	0	transcript_id "g4.t1"; gene_id "g4";
ctg17	AUGUSTUS	exon	6031	6134	.	-	.	transcript_id "g4.t1"; gene_id "g4";
ctg17	AUGUSTUS	intron	6135	6189	1	-	.	transcript_id "g4.t1"; gene_id "g4";
ctg17	AUGUSTUS	CDS	6190	6855	1	-	0	transcript_id "g4.t1"; gene_id "g4";
ctg17	AUGUSTUS	exon	6190	6855	.	-	.	transcript_id "g4.t1"; gene_id "g4";
ctg17	AUGUSTUS	intron	6856	6909	1	-	.	transcript_id "g4.t1"; gene_id "g4";
ctg17	AUGUSTUS	CDS	6910	7005	1	-	0	transcript_id "g4.t1"; gene_id "g4";
ctg17	AUGUSTUS	exon	6910	7005	.	-	.	transcript_id "g4.t1"; gene_id "g4";
ctg17	AUGUSTUS	intron	7006	7054	1	-	.	transcript_id "g4.t1"; gene_id "g4";
ctg17	AUGUSTUS	CDS	7055	7163	1	-	1	transcript_id "g4.t1"; gene_id "g4";
ctg17	AUGUSTUS	exon	7055	7163	.	-	.	transcript_id "g4.t1"; gene_id "g4";
ctg17	AUGUSTUS	intron	7164	7215	1	-	.	transcript_id "g4.t1"; gene_id "g4";
ctg17	AUGUSTUS	CDS	7216	7592	0.99	-	0	transcript_id "g4.t1"; gene_id "g4";
ctg17	AUGUSTUS	exon	7216	7592	.	-	.	transcript_id "g4.t1"; gene_id "g4";
ctg17	AUGUSTUS	start_codon	7590	7592	.	-	0	transcript_id "g4.t1"; gene_id "g4";
ctg17	AUGUSTUS	gene	8154	10538	0.55	+	.	g5
ctg17	AUGUSTUS	transcript	8154	10538	0.55	+	.	g5.t1
ctg17	AUGUSTUS	start_codon	8154	8156	.	+	0	transcript_id "g5.t1"; gene_id "g5";
ctg17	AUGUSTUS	CDS	8154	8437	0.62	+	0	transcript_id "g5.t1"; gene_id "g5";
ctg17	AUGUSTUS	exon	8154	8437	.	+	.	transcript_id "g5.t1"; gene_id "g5";
ctg17	AUGUSTUS	intron	8438	8512	1	+	.	transcript_id "g5.t1"; gene_id "g5";
ctg17	AUGUSTUS	CDS	8513	8536	1	+	1	transcript_id "g5.t1"; gene_id "g5";
ctg17	AUGUSTUS	exon	8513	8536	.	+	.	transcript_id "g5.t1"; gene_id "g5";
ctg17	AUGUSTUS	intron	8537	8614	1	+	.	transcript_id "g5.t1"; gene_id "g5";
ctg17	AUGUSTUS	CDS	8615	8628	1	+	1	transcript_id "g5.t1"; gene_id "g5";
ctg17	AUGUSTUS	exon	8615	8628	.	+	.	transcript_id "g5.t1"; gene_id "g5";
ctg17	AUGUSTUS	intron	8629	8677	1	+	.	transcript_id "g5.t1"; gene_id "g5";
ctg17	AUGUSTUS	CDS	8678	8788	1	+	2	transcript_id "g5.t1"; gene_id "g5";
ctg17	AUGUSTUS	exon	8678	8788	.	+	.	transcript_id "g5.t1"; gene_id "g5";
ctg17	AUGUSTUS	intron	8789	8841	1	+	.	transcript_id "g5.t1"; gene_id "g5";
ctg17	AUGUSTUS	CDS	8842	8850	1	+	2	transcript_id "g5.t1"; gene_id "g5";
ctg17	AUGUSTUS	exon	8842	8850	.	+	.	transcript_id "g5.t1"; gene_id "g5";
ctg17	AUGUSTUS	intron	8851	8903	1	+	.	transcript_id "g5.t1"; gene_id "g5";
ctg17	AUGUSTUS	CDS	8904	9035	0.96	+	2	transcript_id "g5.t1"; gene_id "g5";
ctg17	AUGUSTUS	exon	8904	9035	.	+	.	transcript_id "g5.t1"; gene_id "g5";
ctg17	AUGUSTUS	intron	9036	9088	1	+	.	transcript_id "g5.t1"; gene_id "g5";
ctg17	AUGUSTUS	CDS	9089	9157	1	+	2	transcript_id "g5.t1"; gene_id "g5";
ctg17	AUGUSTUS	exon	9089	9157	.	+	.	transcript_id "g5.t1"; gene_id "g5";
ctg17	AUGUSTUS	intron	9158	9214	1	+	.	transcript_id "g5.t1"; gene_id "g5";
ctg17	AUGUSTUS	CDS	9215	10058	0.99	+	2	transcript_id "g5.t1"; gene_id "g5";
ctg17	AUGUSTUS	exon	9215	10058	.	+	.	transcript_id "g5.t1"; gene_id "g5";
ctg17	AUGUSTUS	intron	10059	10112	1	+	.	transcript_id "g5.t1"; gene_id "g5";
ctg17	AUGUSTUS	CDS	10113	10354	0.89	+	1	transcript_id "g5.t1"; gene_id "g5";
ctg17	AUGUSTUS	exon	10113	10354	.	+	.	transcript_id "g5.t1"; gene_id "g5";
ctg17	AUGUSTUS	intron	10355	10410	1	+	.	transcript_id "g5.t1"; gene_id "g5";
ctg17	AUGUSTUS	CDS	10411	10538	1	+	2	transcript_id "g5.t1"; gene_id "g5";
ctg17	AUGUSTUS	exon	10411	10538	.	+	.	transcript_id "g5.t1"; gene_id "g5";
ctg17	AUGUSTUS	stop_codon	10536	10538	.	+	0	transcript_id "g5.t1"; gene_id "g5";
ctg17	AUGUSTUS	gene	11043	13466	0.97	+	.	g6
ctg17	AUGUSTUS	transcript	11043	13466	0.97	+	.	g6.t1
ctg17	AUGUSTUS	start_codon	11043	11045	.	+	0	transcript_id "g6.t1"; gene_id "g6";
ctg17	AUGUSTUS	CDS	11043	11320	0.97	+	0	transcript_id "g6.t1"; gene_id "g6";
ctg17	AUGUSTUS	exon	11043	11320	.	+	.	transcript_id "g6.t1"; gene_id "g6";
ctg17	AUGUSTUS	intron	11321	11379	1	+	.	transcript_id "g6.t1"; gene_id "g6";
ctg17	AUGUSTUS	CDS	11380	11403	1	+	1	transcript_id "g6.t1"; gene_id "g6";
ctg17	AUGUSTUS	exon	11380	11403	.	+	.	transcript_id "g6.t1"; gene_id "g6";
ctg17	AUGUSTUS	intron	11404	11466	1	+	.	transcript_id "g6.t1"; gene_id "g6";
ctg17	AUGUSTUS	CDS	11467	11480	1	+	1	transcript_id "g6.t1"; gene_id "g6";
ctg17	AUGUSTUS	exon	11467	11480	.	+	.	transcript_id "g6.t1"; gene_id "g6";
ctg17	AUGUSTUS	intron	11481	11538	1	+	.	transcript_id "g6.t1"; gene_id "g6";
ctg17	AUGUSTUS	CDS	11539	11649	1	+	2	transcript_id "g6.t1"; gene_id "g6";
ctg17	AUGUSTUS	exon	11539	11649	.	+	.	transcript_id "g6.t1"; gene_id "g6";
ctg17	AUGUSTUS	intron	11650	11704	1	+	.	transcript_id "g6.t1"; gene_id "g6";
ctg17	AUGUSTUS	CDS	11705	11713	1	+	2	transcript_id "g6.t1"; gene_id "g6";
ctg17	AUGUSTUS	exon	11705	11713	.	+	.	transcript_id "g6.t1"; gene_id "g6";
ctg17	AUGUSTUS	intron	11714	11767	1	+	.	transcript_id "g6.t1"; gene_id "g6";
ctg17	AUGUSTUS	CDS	11768	11899	0.99	+	2	transcript_id "g6.t1"; gene_id "g6";
ctg17	AUGUSTUS	exon	11768	11899	.	+	.	transcript_id "g6.t1"; gene_id "g6";
ctg17	AUGUSTUS	intron	11900	11973	1	+	.	transcript_id "g6.t1"; gene_id "g6";
ctg17	AUGUSTUS	CDS	11974	12042	1	+	2	transcript_id "g6.t1"; gene_id "g6";
ctg17	AUGUSTUS	exon	11974	12042	.	+	.	transcript_id "g6.t1"; gene_id "g6";
ctg17	AUGUSTUS	intron	12043	12096	1	+	.	transcript_id "g6.t1"; gene_id "g6";
ctg17	AUGUSTUS	CDS	12097	12940	1	+	2	transcript_id "g6.t1"; gene_id "g6";
ctg17	AUGUSTUS	exon	12097	12940	.	+	.	transcript_id "g6.t1"; gene_id "g6";
ctg17	AUGUSTUS	intron	12941	12992	1	+	.	transcript_id "g6.t1"; gene_id "g6";
ctg17	AUGUSTUS	CDS	12993	13234	1	+	1	transcript_id "g6.t1"; gene_id "g6";
ctg17	AUGUSTUS	exon	12993	13234	.	+	.	transcript_id "g6.t1"; gene_id "g6";
ctg17	AUGUSTUS	intron	13235	13302	1	+	.	transcript_id "g6.t1"; gene_id "g6";
ctg17	AUGUSTUS	CDS	13303	13466	1	+	2	transcript_id "g6.t1"; gene_id "g6";
ctg17	AUGUSTUS	exon	13303	13466	.	+	.	transcript_id "g6.t1"; gene_id "g6";
ctg17	AUGUSTUS	stop_codon	13464	13466	.	+	0	transcript_id "g6.t1"; gene_id "g6";
ctg17	AUGUSTUS	gene	15146	18487	0.27	+	.	g7
ctg17	AUGUSTUS	transcript	15146	18487	0.27	+	.	g7.t1
ctg17	AUGUSTUS	start_codon	15146	15148	.	+	0	transcript_id "g7.t1"; gene_id "g7";
ctg17	AUGUSTUS	CDS	15146	15449	0.61	+	0	transcript_id "g7.t1"; gene_id "g7";
ctg17	AUGUSTUS	exon	15146	15449	.	+	.	transcript_id "g7.t1"; gene_id "g7";
ctg17	AUGUSTUS	intron	15450	15582	0.61	+	.	transcript_id "g7.t1"; gene_id "g7";
ctg17	AUGUSTUS	CDS	15583	16848	0.44	+	2	transcript_id "g7.t1"; gene_id "g7";
ctg17	AUGUSTUS	exon	15583	16848	.	+	.	transcript_id "g7.t1"; gene_id "g7";
ctg17	AUGUSTUS	intron	16849	16916	0.51	+	.	transcript_id "g7.t1"; gene_id "g7";
ctg17	AUGUSTUS	CDS	16917	18037	0.97	+	2	transcript_id "g7.t1"; gene_id "g7";
ctg17	AUGUSTUS	exon	16917	18037	.	+	.	transcript_id "g7.t1"; gene_id "g7";
ctg17	AUGUSTUS	intron	18038	18099	1	+	.	transcript_id "g7.t1"; gene_id "g7";
ctg17	AUGUSTUS	CDS	18100	18162	1	+	0	transcript_id "g7.t1"; gene_id "g7";
ctg17	AUGUSTUS	exon	18100	18162	.	+	.	transcript_id "g7.t1"; gene_id "g7";
ctg17	AUGUSTUS	intron	18163	18223	1	+	.	transcript_id "g7.t1"; gene_id "g7";
ctg17	AUGUSTUS	CDS	18224	18487	0.89	+	0	transcript_id "g7.t1"; gene_id "g7";
ctg17	AUGUSTUS	exon	18224	18487	.	+	.	transcript_id "g7.t1"; gene_id "g7";
ctg17	AUGUSTUS	stop_codon	18485	18487	.	+	0	transcript_id "g7.t1"; gene_id "g7";
ctg17	AUGUSTUS	gene	18532	19271	0.89	+	.	g8
ctg17	AUGUSTUS	transcript	18532	19271	0.89	+	.	g8.t1
ctg17	AUGUSTUS	start_codon	18532	18534	.	+	0	transcript_id "g8.t1"; gene_id "g8";
ctg17	AUGUSTUS	CDS	18532	19173	0.89	+	0	transcript_id "g8.t1"; gene_id "g8";
ctg17	AUGUSTUS	exon	18532	19173	.	+	.	transcript_id "g8.t1"; gene_id "g8";
ctg17	AUGUSTUS	intron	19174	19232	1	+	.	transcript_id "g8.t1"; gene_id "g8";
ctg17	AUGUSTUS	CDS	19233	19271	1	+	0	transcript_id "g8.t1"; gene_id "g8";
ctg17	AUGUSTUS	exon	19233	19271	.	+	.	transcript_id "g8.t1"; gene_id "g8";
ctg17	AUGUSTUS	stop_codon	19269	19271	.	+	0	transcript_id "g8.t1"; gene_id "g8";
ctg17	AUGUSTUS	gene	19483	23844	1.22	-	.	g9
ctg17	AUGUSTUS	transcript	19483	23844	0.58	-	.	g9.t1
ctg17	AUGUSTUS	stop_codon	19483	19485	.	-	0	transcript_id "g9.t1"; gene_id "g9";
ctg17	AUGUSTUS	CDS	19483	19952	0.62	-	2	transcript_id "g9.t1"; gene_id "g9";
ctg17	AUGUSTUS	exon	19483	19952	.	-	.	transcript_id "g9.t1"; gene_id "g9";
ctg17	AUGUSTUS	intron	19953	19995	0.62	-	.	transcript_id "g9.t1"; gene_id "g9";
ctg17	AUGUSTUS	CDS	19996	20072	0.83	-	1	transcript_id "g9.t1"; gene_id "g9";
ctg17	AUGUSTUS	exon	19996	20072	.	-	.	transcript_id "g9.t1"; gene_id "g9";
ctg17	AUGUSTUS	intron	20073	20118	0.83	-	.	transcript_id "g9.t1"; gene_id "g9";
ctg17	AUGUSTUS	CDS	20119	20255	0.83	-	0	transcript_id "g9.t1"; gene_id "g9";
ctg17	AUGUSTUS	exon	20119	20255	.	-	.	transcript_id "g9.t1"; gene_id "g9";
ctg17	AUGUSTUS	intron	20256	20312	1	-	.	transcript_id "g9.t1"; gene_id "g9";
ctg17	AUGUSTUS	CDS	20313	20402	1	-	0	transcript_id "g9.t1"; gene_id "g9";
ctg17	AUGUSTUS	exon	20313	20402	.	-	.	transcript_id "g9.t1"; gene_id "g9";
ctg17	AUGUSTUS	intron	20403	20458	1	-	.	transcript_id "g9.t1"; gene_id "g9";
ctg17	AUGUSTUS	CDS	20459	20554	1	-	0	transcript_id "g9.t1"; gene_id "g9";
ctg17	AUGUSTUS	exon	20459	20554	.	-	.	transcript_id "g9.t1"; gene_id "g9";
ctg17	AUGUSTUS	intron	20555	20607	1	-	.	transcript_id "g9.t1"; gene_id "g9";
ctg17	AUGUSTUS	CDS	20608	20832	0.97	-	0	transcript_id "g9.t1"; gene_id "g9";
ctg17	AUGUSTUS	exon	20608	20832	.	-	.	transcript_id "g9.t1"; gene_id "g9";
ctg17	AUGUSTUS	intron	20833	20878	1	-	.	transcript_id "g9.t1"; gene_id "g9";
ctg17	AUGUSTUS	CDS	20879	21054	0.97	-	2	transcript_id "g9.t1"; gene_id "g9";
ctg17	AUGUSTUS	exon	20879	21054	.	-	.	transcript_id "g9.t1"; gene_id "g9";
ctg17	AUGUSTUS	intron	21055	21103	1	-	.	transcript_id "g9.t1"; gene_id "g9";
ctg17	AUGUSTUS	CDS	21104	21682	1	-	2	transcript_id "g9.t1"; gene_id "g9";
ctg17	AUGUSTUS	exon	21104	21682	.	-	.	transcript_id "g9.t1"; gene_id "g9";
ctg17	AUGUSTUS	intron	21683	21758	1	-	.	transcript_id "g9.t1"; gene_id "g9";
ctg17	AUGUSTUS	CDS	21759	22178	1	-	2	transcript_id "g9.t1"; gene_id "g9";
ctg17	AUGUSTUS	exon	21759	22178	.	-	.	transcript_id "g9.t1"; gene_id "g9";
ctg17	AUGUSTUS	intron	22179	22447	1	-	.	transcript_id "g9.t1"; gene_id "g9";
ctg17	AUGUSTUS	CDS	22448	23041	0.98	-	2	transcript_id "g9.t1"; gene_id "g9";
ctg17	AUGUSTUS	exon	22448	23041	.	-	.	transcript_id "g9.t1"; gene_id "g9";
ctg17	AUGUSTUS	intron	23042	23104	1	-	.	transcript_id "g9.t1"; gene_id "g9";
ctg17	AUGUSTUS	CDS	23105	23728	1	-	2	transcript_id "g9.t1"; gene_id "g9";
ctg17	AUGUSTUS	exon	23105	23728	.	-	.	transcript_id "g9.t1"; gene_id "g9";
ctg17	AUGUSTUS	intron	23729	23789	1	-	.	transcript_id "g9.t1"; gene_id "g9";
ctg17	AUGUSTUS	CDS	23790	23844	1	-	0	transcript_id "g9.t1"; gene_id "g9";
ctg17	AUGUSTUS	exon	23790	23844	.	-	.	transcript_id "g9.t1"; gene_id "g9";
ctg17	AUGUSTUS	start_codon	23842	23844	.	-	0	transcript_id "g9.t1"; gene_id "g9";
ctg17	AUGUSTUS	transcript	19483	23844	0.64	-	.	g9.t2
ctg17	AUGUSTUS	stop_codon	19483	19485	.	-	0	transcript_id "g9.t2"; gene_id "g9";
ctg17	AUGUSTUS	CDS	19483	19952	0.66	-	2	transcript_id "g9.t2"; gene_id "g9";
ctg17	AUGUSTUS	exon	19483	19952	.	-	.	transcript_id "g9.t2"; gene_id "g9";
ctg17	AUGUSTUS	intron	19953	19995	0.7	-	.	transcript_id "g9.t2"; gene_id "g9";
ctg17	AUGUSTUS	CDS	19996	20072	0.84	-	1	transcript_id "g9.t2"; gene_id "g9";
ctg17	AUGUSTUS	exon	19996	20072	.	-	.	transcript_id "g9.t2"; gene_id "g9";
ctg17	AUGUSTUS	intron	20073	20118	0.85	-	.	transcript_id "g9.t2"; gene_id "g9";
ctg17	AUGUSTUS	CDS	20119	20255	0.85	-	0	transcript_id "g9.t2"; gene_id "g9";
ctg17	AUGUSTUS	exon	20119	20255	.	-	.	transcript_id "g9.t2"; gene_id "g9";
ctg17	AUGUSTUS	intron	20256	20312	1	-	.	transcript_id "g9.t2"; gene_id "g9";
ctg17	AUGUSTUS	CDS	20313	20402	1	-	0	transcript_id "g9.t2"; gene_id "g9";
ctg17	AUGUSTUS	exon	20313	20402	.	-	.	transcript_id "g9.t2"; gene_id "g9";
ctg17	AUGUSTUS	intron	20403	20458	1	-	.	transcript_id "g9.t2"; gene_id "g9";
ctg17	AUGUSTUS	CDS	20459	20554	1	-	0	transcript_id "g9.t2"; gene_id "g9";
ctg17	AUGUSTUS	exon	20459	20554	.	-	.	transcript_id "g9.t2"; gene_id "g9";
ctg17	AUGUSTUS	intron	20555	20607	1	-	.	transcript_id "g9.t2"; gene_id "g9";
ctg17	AUGUSTUS	CDS	20608	20832	0.96	-	0	transcript_id "g9.t2"; gene_id "g9";
ctg17	AUGUSTUS	exon	20608	20832	.	-	.	transcript_id "g9.t2"; gene_id "g9";
ctg17	AUGUSTUS	intron	20833	20878	1	-	.	transcript_id "g9.t2"; gene_id "g9";
ctg17	AUGUSTUS	CDS	20879	21054	0.96	-	2	transcript_id "g9.t2"; gene_id "g9";
ctg17	AUGUSTUS	exon	20879	21054	.	-	.	transcript_id "g9.t2"; gene_id "g9";
ctg17	AUGUSTUS	intron	21055	21103	1	-	.	transcript_id "g9.t2"; gene_id "g9";
ctg17	AUGUSTUS	CDS	21104	21682	0.99	-	2	transcript_id "g9.t2"; gene_id "g9";
ctg17	AUGUSTUS	exon	21104	21682	.	-	.	transcript_id "g9.t2"; gene_id "g9";
ctg17	AUGUSTUS	intron	21683	21758	1	-	.	transcript_id "g9.t2"; gene_id "g9";
ctg17	AUGUSTUS	CDS	21759	22181	1	-	2	transcript_id "g9.t2"; gene_id "g9";
ctg17	AUGUSTUS	exon	21759	22181	.	-	.	transcript_id "g9.t2"; gene_id "g9";
ctg17	AUGUSTUS	intron	22182	22447	1	-	.	transcript_id "g9.t2"; gene_id "g9";
ctg17	AUGUSTUS	CDS	22448	23041	1	-	2	transcript_id "g9.t2"; gene_id "g9";
ctg17	AUGUSTUS	exon	22448	23041	.	-	.	transcript_id "g9.t2"; gene_id "g9";
ctg17	AUGUSTUS	intron	23042	23104	1	-	.	transcript_id "g9.t2"; gene_id "g9";
ctg17	AUGUSTUS	CDS	23105	23728	1	-	2	transcript_id "g9.t2"; gene_id "g9";
ctg17	AUGUSTUS	exon	23105	23728	.	-	.	transcript_id "g9.t2"; gene_id "g9";
ctg17	AUGUSTUS	intron	23729	23789	1	-	.	transcript_id "g9.t2"; gene_id "g9";
ctg17	AUGUSTUS	CDS	23790	23844	1	-	0	transcript_id "g9.t2"; gene_id "g9";
ctg17	AUGUSTUS	exon	23790	23844	.	-	.	transcript_id "g9.t2"; gene_id "g9";
ctg17	AUGUSTUS	start_codon	23842	23844	.	-	0	transcript_id "g9.t2"; gene_id "g9";
ctg17	AUGUSTUS	gene	24242	31443	0.46	-	.	g10
ctg17	AUGUSTUS	transcript	24242	31443	0.46	-	.	g10.t1
ctg17	AUGUSTUS	stop_codon	24242	24244	.	-	0	transcript_id "g10.t1"; gene_id "g10";
ctg17	AUGUSTUS	CDS	24242	25003	0.99	-	0	transcript_id "g10.t1"; gene_id "g10";
ctg17	AUGUSTUS	exon	24242	25003	.	-	.	transcript_id "g10.t1"; gene_id "g10";
ctg17	AUGUSTUS	intron	25004	25059	1	-	.	transcript_id "g10.t1"; gene_id "g10";
ctg17	AUGUSTUS	CDS	25060	25480	0.99	-	1	transcript_id "g10.t1"; gene_id "g10";
ctg17	AUGUSTUS	exon	25060	25480	.	-	.	transcript_id "g10.t1"; gene_id "g10";
ctg17	AUGUSTUS	intron	25481	25539	1	-	.	transcript_id "g10.t1"; gene_id "g10";
ctg17	AUGUSTUS	CDS	25540	25766	1	-	0	transcript_id "g10.t1"; gene_id "g10";
ctg17	AUGUSTUS	exon	25540	25766	.	-	.	transcript_id "g10.t1"; gene_id "g10";
ctg17	AUGUSTUS	intron	25767	25819	1	-	.	transcript_id "g10.t1"; gene_id "g10";
ctg17	AUGUSTUS	CDS	25820	25958	1	-	1	transcript_id "g10.t1"; gene_id "g10";
ctg17	AUGUSTUS	exon	25820	25958	.	-	.	transcript_id "g10.t1"; gene_id "g10";
ctg17	AUGUSTUS	intron	25959	26007	1	-	.	transcript_id "g10.t1"; gene_id "g10";
ctg17	AUGUSTUS	CDS	26008	26086	1	-	2	transcript_id "g10.t1"; gene_id "g10";
ctg17	AUGUSTUS	exon	26008	26086	.	-	.	transcript_id "g10.t1"; gene_id "g10";
ctg17	AUGUSTUS	intron	26087	26139	1	-	.	transcript_id "g10.t1"; gene_id "g10";
ctg17	AUGUSTUS	CDS	26140	26314	0.98	-	0	transcript_id "g10.t1"; gene_id "g10";
ctg17	AUGUSTUS	exon	26140	26314	.	-	.	transcript_id "g10.t1"; gene_id "g10";
ctg17	AUGUSTUS	intron	26315	26364	1	-	.	transcript_id "g10.t1"; gene_id "g10";
ctg17	AUGUSTUS	CDS	26365	26439	1	-	0	transcript_id "g10.t1"; gene_id "g10";
ctg17	AUGUSTUS	exon	26365	26439	.	-	.	transcript_id "g10.t1"; gene_id "g10";
ctg17	AUGUSTUS	intron	26440	26498	1	-	.	transcript_id "g10.t1"; gene_id "g10";
ctg17	AUGUSTUS	CDS	26499	27609	1	-	1	transcript_id "g10.t1"; gene_id "g10";
ctg17	AUGUSTUS	exon	26499	27609	.	-	.	transcript_id "g10.t1"; gene_id "g10";
ctg17	AUGUSTUS	intron	27610	27678	1	-	.	transcript_id "g10.t1"; gene_id "g10";
ctg17	AUGUSTUS	CDS	27679	27984	0.62	-	1	transcript_id "g10.t1"; gene_id "g10";
ctg17	AUGUSTUS	exon	27679	27984	.	-	.	transcript_id "g10.t1"; gene_id "g10";
ctg17	AUGUSTUS	intron	27985	28073	0.49	-	.	transcript_id "g10.t1"; gene_id "g10";
ctg17	AUGUSTUS	CDS	28074	29474	0.69	-	1	transcript_id "g10.t1"; gene_id "g10";
ctg17	AUGUSTUS	exon	28074	29474	.	-	.	transcript_id "g10.t1"; gene_id "g10";
ctg17	AUGUSTUS	intron	29475	29530	1	-	.	transcript_id "g10.t1"; gene_id "g10";
ctg17	AUGUSTUS	CDS	29531	31126	1	-	1	transcript_id "g10.t1"; gene_id "g10";
ctg17	AUGUSTUS	exon	29531	31126	.	-	.	transcript_id "g10.t1"; gene_id "g10";
ctg17	AUGUSTUS	intron	31127	31177	1	-	.	transcript_id "g10.t1"; gene_id "g10";
ctg17	AUGUSTUS	CDS	31178	31443	1	-	0	transcript_id "g10.t1"; gene_id "g10";
ctg17	AUGUSTUS	exon	31178	31443	.	-	.	transcript_id "g10.t1"; gene_id "g10";
ctg17	AUGUSTUS	start_codon	31441	31443	.	-	0	transcript_id "g10.t1"; gene_id "g10";
ctg17	AUGUSTUS	gene	31901	33064	1.77	+	.	g11
ctg17	AUGUSTUS	transcript	31901	33064	0.96	+	.	g11.t1
ctg17	AUGUSTUS	start_codon	31901	31903	.	+	0	transcript_id "g11.t1"; gene_id "g11";
ctg17	AUGUSTUS	CDS	31901	32118	0.97	+	0	transcript_id "g11.t1"; gene_id "g11";
ctg17	AUGUSTUS	exon	31901	32118	.	+	.	transcript_id "g11.t1"; gene_id "g11";
ctg17	AUGUSTUS	intron	32119	32183	1	+	.	transcript_id "g11.t1"; gene_id "g11";
ctg17	AUGUSTUS	CDS	32184	32338	0.99	+	1	transcript_id "g11.t1"; gene_id "g11";
ctg17	AUGUSTUS	exon	32184	32338	.	+	.	transcript_id "g11.t1"; gene_id "g11";
ctg17	AUGUSTUS	intron	32339	32474	1	+	.	transcript_id "g11.t1"; gene_id "g11";
ctg17	AUGUSTUS	CDS	32475	32878	1	+	2	transcript_id "g11.t1"; gene_id "g11";
ctg17	AUGUSTUS	exon	32475	32878	.	+	.	transcript_id "g11.t1"; gene_id "g11";
ctg17	AUGUSTUS	intron	32879	32929	1	+	.	transcript_id "g11.t1"; gene_id "g11";
ctg17	AUGUSTUS	CDS	32930	33064	1	+	0	transcript_id "g11.t1"; gene_id "g11";
ctg17	AUGUSTUS	exon	32930	33064	.	+	.	transcript_id "g11.t1"; gene_id "g11";
ctg17	AUGUSTUS	stop_codon	33062	33064	.	+	0	transcript_id "g11.t1"; gene_id "g11";
ctg17	AUGUSTUS	transcript	31901	33064	0.81	+	.	g11.t2
ctg17	AUGUSTUS	start_codon	31901	31903	.	+	0	transcript_id "g11.t2"; gene_id "g11";
ctg17	AUGUSTUS	CDS	31901	32118	0.98	+	0	transcript_id "g11.t2"; gene_id "g11";
ctg17	AUGUSTUS	exon	31901	32118	.	+	.	transcript_id "g11.t2"; gene_id "g11";
ctg17	AUGUSTUS	intron	32119	32183	1	+	.	transcript_id "g11.t2"; gene_id "g11";
ctg17	AUGUSTUS	CDS	32184	32338	1	+	1	transcript_id "g11.t2"; gene_id "g11";
ctg17	AUGUSTUS	exon	32184	32338	.	+	.	transcript_id "g11.t2"; gene_id "g11";
ctg17	AUGUSTUS	intron	32339	32403	1	+	.	transcript_id "g11.t2"; gene_id "g11";
ctg17	AUGUSTUS	CDS	32404	32440	0.83	+	2	transcript_id "g11.t2"; gene_id "g11";
ctg17	AUGUSTUS	exon	32404	32440	.	+	.	transcript_id "g11.t2"; gene_id "g11";
ctg17	AUGUSTUS	intron	32441	32496	0.83	+	.	transcript_id "g11.t2"; gene_id "g11";
ctg17	AUGUSTUS	CDS	32497	32878	0.83	+	1	transcript_id "g11.t2"; gene_id "g11";
ctg17	AUGUSTUS	exon	32497	32878	.	+	.	transcript_id "g11.t2"; gene_id "g11";
ctg17	AUGUSTUS	intron	32879	32929	1	+	.	transcript_id "g11.t2"; gene_id "g11";
ctg17	AUGUSTUS	CDS	32930	33064	1	+	0	transcript_id "g11.t2"; gene_id "g11";
ctg17	AUGUSTUS	exon	32930	33064	.	+	.	transcript_id "g11.t2"; gene_id "g11";
ctg17	AUGUSTUS	stop_codon	33062	33064	.	+	0	transcript_id "g11.t2"; gene_id "g11";
ctg17	AUGUSTUS	gene	33201	33750	1	-	.	g12
ctg17	AUGUSTUS	transcript	33201	33750	1	-	.	g12.t1
ctg17	AUGUSTUS	stop_codon	33201	33203	.	-	0	transcript_id "g12.t1"; gene_id "g12";
ctg17	AUGUSTUS	CDS	33201	33226	1	-	2	transcript_id "g12.t1"; gene_id "g12";
ctg17	AUGUSTUS	exon	33201	33226	.	-	.	transcript_id "g12.t1"; gene_id "g12";
ctg17	AUGUSTUS	intron	33227	33282	1	-	.	transcript_id "g12.t1"; gene_id "g12";
ctg17	AUGUSTUS	CDS	33283	33385	1	-	0	transcript_id "g12.t1"; gene_id "g12";
ctg17	AUGUSTUS	exon	33283	33385	.	-	.	transcript_id "g12.t1"; gene_id "g12";
ctg17	AUGUSTUS	intron	33386	33450	1	-	.	transcript_id "g12.t1"; gene_id "g12";
ctg17	AUGUSTUS	CDS	33451	33511	1	-	1	transcript_id "g12.t1"; gene_id "g12";
ctg17	AUGUSTUS	exon	33451	33511	.	-	.	transcript_id "g12.t1"; gene_id "g12";
ctg17	AUGUSTUS	intron	33512	33579	1	-	.	transcript_id "g12.t1"; gene_id "g12";
ctg17	AUGUSTUS	CDS	33580	33677	1	-	0	transcript_id "g12.t1"; gene_id "g12";
ctg17	AUGUSTUS	exon	33580	33677	.	-	.	transcript_id "g12.t1"; gene_id "g12";
ctg17	AUGUSTUS	intron	33678	33747	1	-	.	transcript_id "g12.t1"; gene_id "g12";
ctg17	AUGUSTUS	CDS	33748	33750	1	-	0	transcript_id "g12.t1"; gene_id "g12";
ctg17	AUGUSTUS	exon	33748	33750	.	-	.	transcript_id "g12.t1"; gene_id "g12";
ctg17	AUGUSTUS	start_codon	33748	33750	.	-	0	transcript_id "g12.t1"; gene_id "g12";
ctg17	AUGUSTUS	gene	34288	34605	0.52	+	.	g13
ctg17	AUGUSTUS	transcript	34288	34605	0.52	+	.	g13.t1
ctg17	AUGUSTUS	start_codon	34288	34290	.	+	0	transcript_id "g13.t1"; gene_id "g13";
ctg17	AUGUSTUS	CDS	34288	34605	0.52	+	0	transcript_id "g13.t1"; gene_id "g13";
ctg17	AUGUSTUS	exon	34288	34605	.	+	.	transcript_id "g13.t1"; gene_id "g13";
ctg17	AUGUSTUS	stop_codon	34603	34605	.	+	0	transcript_id "g13.t1"; gene_id "g13";
ctg17	AUGUSTUS	gene	34761	36412	0.16	-	.	g14
ctg17	AUGUSTUS	transcript	34761	36412	0.16	-	.	g14.t1
ctg17	AUGUSTUS	stop_codon	34761	34763	.	-	0	transcript_id "g14.t1"; gene_id "g14";
ctg17	AUGUSTUS	CDS	34761	34890	0.88	-	1	transcript_id "g14.t1"; gene_id "g14";
ctg17	AUGUSTUS	exon	34761	34890	.	-	.	transcript_id "g14.t1"; gene_id "g14";
ctg17	AUGUSTUS	intron	34891	34941	1	-	.	transcript_id "g14.t1"; gene_id "g14";
ctg17	AUGUSTUS	CDS	34942	34964	0.9	-	0	transcript_id "g14.t1"; gene_id "g14";
ctg17	AUGUSTUS	exon	34942	34964	.	-	.	transcript_id "g14.t1"; gene_id "g14";
ctg17	AUGUSTUS	intron	34965	35027	0.9	-	.	transcript_id "g14.t1"; gene_id "g14";
ctg17	AUGUSTUS	CDS	35028	35051	0.88	-	0	transcript_id "g14.t1"; gene_id "g14";
ctg17	AUGUSTUS	exon	35028	35051	.	-	.	transcript_id "g14.t1"; gene_id "g14";
ctg17	AUGUSTUS	intron	35052	35106	1	-	.	transcript_id "g14.t1"; gene_id "g14";
ctg17	AUGUSTUS	CDS	35107	35180	0.9	-	2	transcript_id "g14.t1"; gene_id "g14";
ctg17	AUGUSTUS	exon	35107	35180	.	-	.	transcript_id "g14.t1"; gene_id "g14";
ctg17	AUGUSTUS	intron	35181	35253	1	-	.	transcript_id "g14.t1"; gene_id "g14";
ctg17	AUGUSTUS	CDS	35254	35259	0.9	-	2	transcript_id "g14.t1"; gene_id "g14";
ctg17	AUGUSTUS	exon	35254	35259	.	-	.	transcript_id "g14.t1"; gene_id "g14";
ctg17	AUGUSTUS	intron	35260	35304	0.64	-	.	transcript_id "g14.t1"; gene_id "g14";
ctg17	AUGUSTUS	CDS	35305	35341	0.64	-	0	transcript_id "g14.t1"; gene_id "g14";
ctg17	AUGUSTUS	exon	35305	35341	.	-	.	transcript_id "g14.t1"; gene_id "g14";
ctg17	AUGUSTUS	intron	35342	35395	1	-	.	transcript_id "g14.t1"; gene_id "g14";
ctg17	AUGUSTUS	CDS	35396	35534	0.9	-	1	transcript_id "g14.t1"; gene_id "g14";
ctg17	AUGUSTUS	exon	35396	35534	.	-	.	transcript_id "g14.t1"; gene_id "g14";
ctg17	AUGUSTUS	intron	35535	35599	0.98	-	.	transcript_id "g14.t1"; gene_id "g14";
ctg17	AUGUSTUS	CDS	35600	35642	0.98	-	2	transcript_id "g14.t1"; gene_id "g14";
ctg17	AUGUSTUS	exon	35600	35642	.	-	.	transcript_id "g14.t1"; gene_id "g14";
ctg17	AUGUSTUS	intron	35643	35917	0.91	-	.	transcript_id "g14.t1"; gene_id "g14";
ctg17	AUGUSTUS	CDS	35918	35935	0.93	-	2	transcript_id "g14.t1"; gene_id "g14";
ctg17	AUGUSTUS	exon	35918	35935	.	-	.	transcript_id "g14.t1"; gene_id "g14";
ctg17	AUGUSTUS	intron	35936	35986	1	-	.	transcript_id "g14.t1"; gene_id "g14";
ctg17	AUGUSTUS	CDS	35987	36004	0.48	-	2	transcript_id "g14.t1"; gene_id "g14";
ctg17	AUGUSTUS	exon	35987	36004	.	-	.	transcript_id "g14.t1"; gene_id "g14";
ctg17	AUGUSTUS	intron	36005	36125	0.48	-	.	transcript_id "g14.t1"; gene_id "g14";
ctg17	AUGUSTUS	CDS	36126	36165	0.8	-	0	transcript_id "g14.t1"; gene_id "g14";
ctg17	AUGUSTUS	exon	36126	36165	.	-	.	transcript_id "g14.t1"; gene_id "g14";
ctg17	AUGUSTUS	intron	36166	36225	1	-	.	transcript_id "g14.t1"; gene_id "g14";
ctg17	AUGUSTUS	CDS	36226	36233	0.72	-	2	transcript_id "g14.t1"; gene_id "g14";
ctg17	AUGUSTUS	exon	36226	36233	.	-	.	transcript_id "g14.t1"; gene_id "g14";
ctg17	AUGUSTUS	intron	36234	36291	0.41	-	.	transcript_id "g14.t1"; gene_id "g14";
ctg17	AUGUSTUS	CDS	36292	36340	0.41	-	0	transcript_id "g14.t1"; gene_id "g14";
ctg17	AUGUSTUS	exon	36292	36340	.	-	.	transcript_id "g14.t1"; gene_id "g14";
ctg17	AUGUSTUS	intron	36341	36406	1	-	.	transcript_id "g14.t1"; gene_id "g14";
ctg17	AUGUSTUS	CDS	36407	36412	0.99	-	0	transcript_id "g14.t1"; gene_id "g14";
ctg17	AUGUSTUS	exon	36407	36412	.	-	.	transcript_id "g14.t1"; gene_id "g14";
ctg17	AUGUSTUS	start_codon	36410	36412	.	-	0	transcript_id "g14.t1"; gene_id "g14";
ctg17	AUGUSTUS	gene	37275	39651	0.93	-	.	g15
ctg17	AUGUSTUS	transcript	37275	39651	0.93	-	.	g15.t1
ctg17	AUGUSTUS	stop_codon	37275	37277	.	-	0	transcript_id "g15.t1"; gene_id "g15";
ctg17	AUGUSTUS	CDS	37275	38081	0.97	-	0	transcript_id "g15.t1"; gene_id "g15";
ctg17	AUGUSTUS	exon	37275	38081	.	-	.	transcript_id "g15.t1"; gene_id "g15";
ctg17	AUGUSTUS	intron	38082	38132	1	-	.	transcript_id "g15.t1"; gene_id "g15";
ctg17	AUGUSTUS	CDS	38133	38553	1	-	1	transcript_id "g15.t1"; gene_id "g15";
ctg17	AUGUSTUS	exon	38133	38553	.	-	.	transcript_id "g15.t1"; gene_id "g15";
ctg17	AUGUSTUS	intron	38554	38604	1	-	.	transcript_id "g15.t1"; gene_id "g15";
ctg17	AUGUSTUS	CDS	38605	38917	0.99	-	2	transcript_id "g15.t1"; gene_id "g15";
ctg17	AUGUSTUS	exon	38605	38917	.	-	.	transcript_id "g15.t1"; gene_id "g15";
ctg17	AUGUSTUS	intron	38918	38966	1	-	.	transcript_id "g15.t1"; gene_id "g15";
ctg17	AUGUSTUS	CDS	38967	39651	0.97	-	0	transcript_id "g15.t1"; gene_id "g15";
ctg17	AUGUSTUS	exon	38967	39651	.	-	.	transcript_id "g15.t1"; gene_id "g15";
ctg17	AUGUSTUS	start_codon	39649	39651	.	-	0	transcript_id "g15.t1"; gene_id "g15";
ctg17	AUGUSTUS	gene	40445	42038	0.52	-	.	g16
ctg17	AUGUSTUS	transcript	40445	42038	0.52	-	.	g16.t1
ctg17	AUGUSTUS	stop_codon	40445	40447	.	-	0	transcript_id "g16.t1"; gene_id "g16";
ctg17	AUGUSTUS	CDS	40445	40530	0.66	-	2	transcript_id "g16.t1"; gene_id "g16";
ctg17	AUGUSTUS	exon	40445	40530	.	-	.	transcript_id "g16.t1"; gene_id "g16";
ctg17	AUGUSTUS	intron	40531	40585	1	-	.	transcript_id "g16.t1"; gene_id "g16";
ctg17	AUGUSTUS	CDS	40586	40606	1	-	2	transcript_id "g16.t1"; gene_id "g16";
ctg17	AUGUSTUS	exon	40586	40606	.	-	.	transcript_id "g16.t1"; gene_id "g16";
ctg17	AUGUSTUS	intron	40607	40750	1	-	.	transcript_id "g16.t1"; gene_id "g16";
ctg17	AUGUSTUS	CDS	40751	40790	1	-	0	transcript_id "g16.t1"; gene_id "g16";
ctg17	AUGUSTUS	exon	40751	40790	.	-	.	transcript_id "g16.t1"; gene_id "g16";
ctg17	AUGUSTUS	intron	40791	40846	1	-	.	transcript_id "g16.t1"; gene_id "g16";
ctg17	AUGUSTUS	CDS	40847	40951	1	-	0	transcript_id "g16.t1"; gene_id "g16";
ctg17	AUGUSTUS	exon	40847	40951	.	-	.	transcript_id "g16.t1"; gene_id "g16";
ctg17	AUGUSTUS	intron	40952	41015	1	-	.	transcript_id "g16.t1"; gene_id "g16";
ctg17	AUGUSTUS	CDS	41016	41367	0.96	-	1	transcript_id "g16.t1"; gene_id "g16";
ctg17	AUGUSTUS	exon	41016	41367	.	-	.	transcript_id "g16.t1"; gene_id "g16";
ctg17	AUGUSTUS	intron	41368	41421	0.96	-	.	transcript_id "g16.t1"; gene_id "g16";
ctg17	AUGUSTUS	CDS	41422	42038	0.8	-	0	transcript_id "g16.t1"; gene_id "g16";
ctg17	AUGUSTUS	exon	41422	42038	.	-	.	transcript_id "g16.t1"; gene_id "g16";
ctg17	AUGUSTUS	start_codon	42036	42038	.	-	0	transcript_id "g16.t1"; gene_id "g16";
ctg17	AUGUSTUS	gene	42386	45634	0.2	-	.	g17
ctg17	AUGUSTUS	transcript	42386	45634	0.2	-	.	g17.t1
ctg17	AUGUSTUS	stop_codon	42386	42388	.	-	0	transcript_id "g17.t1"; gene_id "g17";
ctg17	AUGUSTUS	CDS	42386	42604	1	-	0	transcript_id "g17.t1"; gene_id "g17";
ctg17	AUGUSTUS	exon	42386	42604	.	-	.	transcript_id "g17.t1"; gene_id "g17";
ctg17	AUGUSTUS	intron	42605	42663	1	-	.	transcript_id "g17.t1"; gene_id "g17";
ctg17	AUGUSTUS	CDS	42664	42740	1	-	2	transcript_id "g17.t1"; gene_id "g17";
ctg17	AUGUSTUS	exon	42664	42740	.	-	.	transcript_id "g17.t1"; gene_id "g17";
ctg17	AUGUSTUS	intron	42741	42795	1	-	.	transcript_id "g17.t1"; gene_id "g17";
ctg17	AUGUSTUS	CDS	42796	42860	1	-	1	transcript_id "g17.t1"; gene_id "g17";
ctg17	AUGUSTUS	exon	42796	42860	.	-	.	transcript_id "g17.t1"; gene_id "g17";
ctg17	AUGUSTUS	intron	42861	42913	1	-	.	transcript_id "g17.t1"; gene_id "g17";
ctg17	AUGUSTUS	CDS	42914	43033	1	-	1	transcript_id "g17.t1"; gene_id "g17";
ctg17	AUGUSTUS	exon	42914	43033	.	-	.	transcript_id "g17.t1"; gene_id "g17";
ctg17	AUGUSTUS	intron	43034	43094	1	-	.	transcript_id "g17.t1"; gene_id "g17";
ctg17	AUGUSTUS	CDS	43095	43177	1	-	0	transcript_id "g17.t1"; gene_id "g17";
ctg17	AUGUSTUS	exon	43095	43177	.	-	.	transcript_id "g17.t1"; gene_id "g17";
ctg17	AUGUSTUS	intron	43178	43233	1	-	.	transcript_id "g17.t1"; gene_id "g17";
ctg17	AUGUSTUS	CDS	43234	43249	1	-	1	transcript_id "g17.t1"; gene_id "g17";
ctg17	AUGUSTUS	exon	43234	43249	.	-	.	transcript_id "g17.t1"; gene_id "g17";
ctg17	AUGUSTUS	intron	43250	43312	1	-	.	transcript_id "g17.t1"; gene_id "g17";
ctg17	AUGUSTUS	CDS	43313	43420	0.42	-	1	transcript_id "g17.t1"; gene_id "g17";
ctg17	AUGUSTUS	exon	43313	43420	.	-	.	transcript_id "g17.t1"; gene_id "g17";
ctg17	AUGUSTUS	intron	43421	43470	0.42	-	.	transcript_id "g17.t1"; gene_id "g17";
ctg17	AUGUSTUS	CDS	43471	43693	0.3	-	2	transcript_id "g17.t1"; gene_id "g17";
ctg17	AUGUSTUS	exon	43471	43693	.	-	.	transcript_id "g17.t1"; gene_id "g17";
ctg17	AUGUSTUS	intron	43694	43885	0.63	-	.	transcript_id "g17.t1"; gene_id "g17";
ctg17	AUGUSTUS	CDS	43886	43956	0.55	-	1	transcript_id "g17.t1"; gene_id "g17";
ctg17	AUGUSTUS	exon	43886	43956	.	-	.	transcript_id "g17.t1"; gene_id "g17";
ctg17	AUGUSTUS	intron	43957	44028	1	-	.	transcript_id "g17.t1"; gene_id "g17";
ctg17	AUGUSTUS	CDS	44029	44100	0.54	-	1	transcript_id "g17.t1"; gene_id "g17";
ctg17	AUGUSTUS	exon	44029	44100	.	-	.	transcript_id "g17.t1"; gene_id "g17";
ctg17	AUGUSTUS	intron	44101	44656	0.53	-	.	transcript_id "g17.t1"; gene_id "g17";
ctg17	AUGUSTUS	CDS	44657	44817	0.58	-	0	transcript_id "g17.t1"; gene_id "g17";
ctg17	AUGUSTUS	exon	44657	44817	.	-	.	transcript_id "g17.t1"; gene_id "g17";
ctg17	AUGUSTUS	intron	44818	44876	1	-	.	transcript_id "g17.t1"; gene_id "g17";
ctg17	AUGUSTUS	CDS	44877	44953	1	-	2	transcript_id "g17.t1"; gene_id "g17";
ctg17	AUGUSTUS	exon	44877	44953	.	-	.	transcript_id "g17.t1"; gene_id "g17";
ctg17	AUGUSTUS	intron	44954	45009	1	-	.	transcript_id "g17.t1"; gene_id "g17";
ctg17	AUGUSTUS	CDS	45010	45071	1	-	1	transcript_id "g17.t1"; gene_id "g17";
ctg17	AUGUSTUS	exon	45010	45071	.	-	.	transcript_id "g17.t1"; gene_id "g17";
ctg17	AUGUSTUS	intron	45072	45124	1	-	.	transcript_id "g17.t1"; gene_id "g17";
ctg17	AUGUSTUS	CDS	45125	45247	1	-	1	transcript_id "g17.t1"; gene_id "g17";
ctg17	AUGUSTUS	exon	45125	45247	.	-	.	transcript_id "g17.t1"; gene_id "g17";
ctg17	AUGUSTUS	intron	45248	45304	1	-	.	transcript_id "g17.t1"; gene_id "g17";
ctg17	AUGUSTUS	CDS	45305	45387	1	-	0	transcript_id "g17.t1"; gene_id "g17";
ctg17	AUGUSTUS	exon	45305	45387	.	-	.	transcript_id "g17.t1"; gene_id "g17";
ctg17	AUGUSTUS	intron	45388	45449	1	-	.	transcript_id "g17.t1"; gene_id "g17";
ctg17	AUGUSTUS	CDS	45450	45465	1	-	1	transcript_id "g17.t1"; gene_id "g17";
ctg17	AUGUSTUS	exon	45450	45465	.	-	.	transcript_id "g17.t1"; gene_id "g17";
ctg17	AUGUSTUS	intron	45466	45521	1	-	.	transcript_id "g17.t1"; gene_id "g17";
ctg17	AUGUSTUS	CDS	45522	45634	0.62	-	0	transcript_id "g17.t1"; gene_id "g17";
ctg17	AUGUSTUS	exon	45522	45634	.	-	.	transcript_id "g17.t1"; gene_id "g17";
ctg17	AUGUSTUS	start_codon	45632	45634	.	-	0	transcript_id "g17.t1"; gene_id "g17";
ctg17	AUGUSTUS	gene	46863	50510	0.93	+	.	g18
ctg17	AUGUSTUS	transcript	46863	50510	0.47	+	.	g18.t1
ctg17	AUGUSTUS	start_codon	46863	46865	.	+	0	transcript_id "g18.t1"; gene_id "g18";
ctg17	AUGUSTUS	CDS	46863	47610	0.54	+	0	transcript_id "g18.t1"; gene_id "g18";
ctg17	AUGUSTUS	exon	46863	47610	.	+	.	transcript_id "g18.t1"; gene_id "g18";
ctg17	AUGUSTUS	intron	47611	47668	1	+	.	transcript_id "g18.t1"; gene_id "g18";
ctg17	AUGUSTUS	CDS	47669	47693	1	+	2	transcript_id "g18.t1"; gene_id "g18";
ctg17	AUGUSTUS	exon	47669	47693	.	+	.	transcript_id "g18.t1"; gene_id "g18";
ctg17	AUGUSTUS	intron	47694	47758	1	+	.	transcript_id "g18.t1"; gene_id "g18";
ctg17	AUGUSTUS	CDS	47759	47798	1	+	1	transcript_id "g18.t1"; gene_id "g18";
ctg17	AUGUSTUS	exon	47759	47798	.	+	.	transcript_id "g18.t1"; gene_id "g18";
ctg17	AUGUSTUS	intron	47799	47851	1	+	.	transcript_id "g18.t1"; gene_id "g18";
ctg17	AUGUSTUS	CDS	47852	48070	1	+	0	transcript_id "g18.t1"; gene_id "g18";
ctg17	AUGUSTUS	exon	47852	48070	.	+	.	transcript_id "g18.t1"; gene_id "g18";
ctg17	AUGUSTUS	intron	48071	48131	1	+	.	transcript_id "g18.t1"; gene_id "g18";
ctg17	AUGUSTUS	CDS	48132	48228	1	+	0	transcript_id "g18.t1"; gene_id "g18";
ctg17	AUGUSTUS	exon	48132	48228	.	+	.	transcript_id "g18.t1"; gene_id "g18";
ctg17	AUGUSTUS	intron	48229	48277	1	+	.	transcript_id "g18.t1"; gene_id "g18";
ctg17	AUGUSTUS	CDS	48278	48316	1	+	2	transcript_id "g18.t1"; gene_id "g18";
ctg17	AUGUSTUS	exon	48278	48316	.	+	.	transcript_id "g18.t1"; gene_id "g18";
ctg17	AUGUSTUS	intron	48317	48366	1	+	.	transcript_id "g18.t1"; gene_id "g18";
ctg17	AUGUSTUS	CDS	48367	48438	1	+	2	transcript_id "g18.t1"; gene_id "g18";
ctg17	AUGUSTUS	exon	48367	48438	.	+	.	transcript_id "g18.t1"; gene_id "g18";
ctg17	AUGUSTUS	intron	48439	48485	1	+	.	transcript_id "g18.t1"; gene_id "g18";
ctg17	AUGUSTUS	CDS	48486	48606	0.99	+	2	transcript_id "g18.t1"; gene_id "g18";
ctg17	AUGUSTUS	exon	48486	48606	.	+	.	transcript_id "g18.t1"; gene_id "g18";
ctg17	AUGUSTUS	intron	48607	48676	1	+	.	transcript_id "g18.t1"; gene_id "g18";
ctg17	AUGUSTUS	CDS	48677	48783	1	+	1	transcript_id "g18.t1"; gene_id "g18";
ctg17	AUGUSTUS	exon	48677	48783	.	+	.	transcript_id "g18.t1"; gene_id "g18";
ctg17	AUGUSTUS	intron	48784	48833	1	+	.	transcript_id "g18.t1"; gene_id "g18";
ctg17	AUGUSTUS	CDS	48834	48972	1	+	2	transcript_id "g18.t1"; gene_id "g18";
ctg17	AUGUSTUS	exon	48834	48972	.	+	.	transcript_id "g18.t1"; gene_id "g18";
ctg17	AUGUSTUS	intron	48973	49029	1	+	.	transcript_id "g18.t1"; gene_id "g18";
ctg17	AUGUSTUS	CDS	49030	49175	1	+	1	transcript_id "g18.t1"; gene_id "g18";
ctg17	AUGUSTUS	exon	49030	49175	.	+	.	transcript_id "g18.t1"; gene_id "g18";
ctg17	AUGUSTUS	intron	49176	49226	1	+	.	transcript_id "g18.t1"; gene_id "g18";
ctg17	AUGUSTUS	CDS	49227	49271	1	+	2	transcript_id "g18.t1"; gene_id "g18";
ctg17	AUGUSTUS	exon	49227	49271	.	+	.	transcript_id "g18.t1"; gene_id "g18";
ctg17	AUGUSTUS	intron	49272	49322	1	+	.	transcript_id "g18.t1"; gene_id "g18";
ctg17	AUGUSTUS	CDS	49323	49358	0.95	+	2	transcript_id "g18.t1"; gene_id "g18";
ctg17	AUGUSTUS	exon	49323	49358	.	+	.	transcript_id "g18.t1"; gene_id "g18";
ctg17	AUGUSTUS	intron	49359	49430	0.87	+	.	transcript_id "g18.t1"; gene_id "g18";
ctg17	AUGUSTUS	CDS	49431	49495	0.92	+	2	transcript_id "g18.t1"; gene_id "g18";
ctg17	AUGUSTUS	exon	49431	49495	.	+	.	transcript_id "g18.t1"; gene_id "g18";
ctg17	AUGUSTUS	intron	49496	49544	1	+	.	transcript_id "g18.t1"; gene_id "g18";
ctg17	AUGUSTUS	CDS	49545	49651	1	+	0	transcript_id "g18.t1"; gene_id "g18";
ctg17	AUGUSTUS	exon	49545	49651	.	+	.	transcript_id "g18.t1"; gene_id "g18";
ctg17	AUGUSTUS	intron	49652	49704	1	+	.	transcript_id "g18.t1"; gene_id "g18";
ctg17	AUGUSTUS	CDS	49705	50067	1	+	1	transcript_id "g18.t1"; gene_id "g18";
ctg17	AUGUSTUS	exon	49705	50067	.	+	.	transcript_id "g18.t1"; gene_id "g18";
ctg17	AUGUSTUS	intron	50068	50127	1	+	.	transcript_id "g18.t1"; gene_id "g18";
ctg17	AUGUSTUS	CDS	50128	50357	0.98	+	1	transcript_id "g18.t1"; gene_id "g18";
ctg17	AUGUSTUS	exon	50128	50357	.	+	.	transcript_id "g18.t1"; gene_id "g18";
ctg17	AUGUSTUS	intron	50358	50430	1	+	.	transcript_id "g18.t1"; gene_id "g18";
ctg17	AUGUSTUS	CDS	50431	50510	1	+	2	transcript_id "g18.t1"; gene_id "g18";
ctg17	AUGUSTUS	exon	50431	50510	.	+	.	transcript_id "g18.t1"; gene_id "g18";
ctg17	AUGUSTUS	stop_codon	50508	50510	.	+	0	transcript_id "g18.t1"; gene_id "g18";
ctg17	AUGUSTUS	transcript	46863	50452	0.46	+	.	g18.t2
ctg17	AUGUSTUS	start_codon	46863	46865	.	+	0	transcript_id "g18.t2"; gene_id "g18";
ctg17	AUGUSTUS	CDS	46863	47610	0.51	+	0	transcript_id "g18.t2"; gene_id "g18";
ctg17	AUGUSTUS	exon	46863	47610	.	+	.	transcript_id "g18.t2"; gene_id "g18";
ctg17	AUGUSTUS	intron	47611	47668	1	+	.	transcript_id "g18.t2"; gene_id "g18";
ctg17	AUGUSTUS	CDS	47669	47693	1	+	2	transcript_id "g18.t2"; gene_id "g18";
ctg17	AUGUSTUS	exon	47669	47693	.	+	.	transcript_id "g18.t2"; gene_id "g18";
ctg17	AUGUSTUS	intron	47694	47758	1	+	.	transcript_id "g18.t2"; gene_id "g18";
ctg17	AUGUSTUS	CDS	47759	47798	1	+	1	transcript_id "g18.t2"; gene_id "g18";
ctg17	AUGUSTUS	exon	47759	47798	.	+	.	transcript_id "g18.t2"; gene_id "g18";
ctg17	AUGUSTUS	intron	47799	47851	1	+	.	transcript_id "g18.t2"; gene_id "g18";
ctg17	AUGUSTUS	CDS	47852	48070	1	+	0	transcript_id "g18.t2"; gene_id "g18";
ctg17	AUGUSTUS	exon	47852	48070	.	+	.	transcript_id "g18.t2"; gene_id "g18";
ctg17	AUGUSTUS	intron	48071	48131	1	+	.	transcript_id "g18.t2"; gene_id "g18";
ctg17	AUGUSTUS	CDS	48132	48228	1	+	0	transcript_id "g18.t2"; gene_id "g18";
ctg17	AUGUSTUS	exon	48132	48228	.	+	.	transcript_id "g18.t2"; gene_id "g18";
ctg17	AUGUSTUS	intron	48229	48277	1	+	.	transcript_id "g18.t2"; gene_id "g18";
ctg17	AUGUSTUS	CDS	48278	48316	1	+	2	transcript_id "g18.t2"; gene_id "g18";
ctg17	AUGUSTUS	exon	48278	48316	.	+	.	transcript_id "g18.t2"; gene_id "g18";
ctg17	AUGUSTUS	intron	48317	48366	1	+	.	transcript_id "g18.t2"; gene_id "g18";
ctg17	AUGUSTUS	CDS	48367	48438	1	+	2	transcript_id "g18.t2"; gene_id "g18";
ctg17	AUGUSTUS	exon	48367	48438	.	+	.	transcript_id "g18.t2"; gene_id "g18";
ctg17	AUGUSTUS	intron	48439	48485	1	+	.	transcript_id "g18.t2"; gene_id "g18";
ctg17	AUGUSTUS	CDS	48486	48606	0.97	+	2	transcript_id "g18.t2"; gene_id "g18";
ctg17	AUGUSTUS	exon	48486	48606	.	+	.	transcript_id "g18.t2"; gene_id "g18";
ctg17	AUGUSTUS	intron	48607	48676	1	+	.	transcript_id "g18.t2"; gene_id "g18";
ctg17	AUGUSTUS	CDS	48677	48783	1	+	1	transcript_id "g18.t2"; gene_id "g18";
ctg17	AUGUSTUS	exon	48677	48783	.	+	.	transcript_id "g18.t2"; gene_id "g18";
ctg17	AUGUSTUS	intron	48784	48833	1	+	.	transcript_id "g18.t2"; gene_id "g18";
ctg17	AUGUSTUS	CDS	48834	48972	1	+	2	transcript_id "g18.t2"; gene_id "g18";
ctg17	AUGUSTUS	exon	48834	48972	.	+	.	transcript_id "g18.t2"; gene_id "g18";
ctg17	AUGUSTUS	intron	48973	49029	1	+	.	transcript_id "g18.t2"; gene_id "g18";
ctg17	AUGUSTUS	CDS	49030	49175	1	+	1	transcript_id "g18.t2"; gene_id "g18";
ctg17	AUGUSTUS	exon	49030	49175	.	+	.	transcript_id "g18.t2"; gene_id "g18";
ctg17	AUGUSTUS	intron	49176	49226	1	+	.	transcript_id "g18.t2"; gene_id "g18";
ctg17	AUGUSTUS	CDS	49227	49271	1	+	2	transcript_id "g18.t2"; gene_id "g18";
ctg17	AUGUSTUS	exon	49227	49271	.	+	.	transcript_id "g18.t2"; gene_id "g18";
ctg17	AUGUSTUS	intron	49272	49322	1	+	.	transcript_id "g18.t2"; gene_id "g18";
ctg17	AUGUSTUS	CDS	49323	49358	0.94	+	2	transcript_id "g18.t2"; gene_id "g18";
ctg17	AUGUSTUS	exon	49323	49358	.	+	.	transcript_id "g18.t2"; gene_id "g18";
ctg17	AUGUSTUS	intron	49359	49430	0.92	+	.	transcript_id "g18.t2"; gene_id "g18";
ctg17	AUGUSTUS	CDS	49431	49495	0.98	+	2	transcript_id "g18.t2"; gene_id "g18";
ctg17	AUGUSTUS	exon	49431	49495	.	+	.	transcript_id "g18.t2"; gene_id "g18";
ctg17	AUGUSTUS	intron	49496	49544	1	+	.	transcript_id "g18.t2"; gene_id "g18";
ctg17	AUGUSTUS	CDS	49545	49651	1	+	0	transcript_id "g18.t2"; gene_id "g18";
ctg17	AUGUSTUS	exon	49545	49651	.	+	.	transcript_id "g18.t2"; gene_id "g18";
ctg17	AUGUSTUS	intron	49652	49704	1	+	.	transcript_id "g18.t2"; gene_id "g18";
ctg17	AUGUSTUS	CDS	49705	50067	1	+	1	transcript_id "g18.t2"; gene_id "g18";
ctg17	AUGUSTUS	exon	49705	50067	.	+	.	transcript_id "g18.t2"; gene_id "g18";
ctg17	AUGUSTUS	intron	50068	50127	1	+	.	transcript_id "g18.t2"; gene_id "g18";
ctg17	AUGUSTUS	CDS	50128	50357	0.99	+	1	transcript_id "g18.t2"; gene_id "g18";
ctg17	AUGUSTUS	exon	50128	50357	.	+	.	transcript_id "g18.t2"; gene_id "g18";
ctg17	AUGUSTUS	intron	50358	50411	1	+	.	transcript_id "g18.t2"; gene_id "g18";
ctg17	AUGUSTUS	CDS	50412	50452	1	+	2	transcript_id "g18.t2"; gene_id "g18";
ctg17	AUGUSTUS	exon	50412	50452	.	+	.	transcript_id "g18.t2"; gene_id "g18";
ctg17	AUGUSTUS	stop_codon	50450	50452	.	+	0	transcript_id "g18.t2"; gene_id "g18";
ctg17	AUGUSTUS	gene	50529	55398	0.95	-	.	g19
ctg17	AUGUSTUS	transcript	50529	55398	0.95	-	.	g19.t1
ctg17	AUGUSTUS	stop_codon	50529	50531	.	-	0	transcript_id "g19.t1"; gene_id "g19";
ctg17	AUGUSTUS	CDS	50529	50603	1	-	0	transcript_id "g19.t1"; gene_id "g19";
ctg17	AUGUSTUS	exon	50529	50603	.	-	.	transcript_id "g19.t1"; gene_id "g19";
ctg17	AUGUSTUS	intron	50604	50661	1	-	.	transcript_id "g19.t1"; gene_id "g19";
ctg17	AUGUSTUS	CDS	50662	50724	1	-	0	transcript_id "g19.t1"; gene_id "g19";
ctg17	AUGUSTUS	exon	50662	50724	.	-	.	transcript_id "g19.t1"; gene_id "g19";
ctg17	AUGUSTUS	intron	50725	50784	1	-	.	transcript_id "g19.t1"; gene_id "g19";
ctg17	AUGUSTUS	CDS	50785	50907	1	-	0	transcript_id "g19.t1"; gene_id "g19";
ctg17	AUGUSTUS	exon	50785	50907	.	-	.	transcript_id "g19.t1"; gene_id "g19";
ctg17	AUGUSTUS	intron	50908	50962	1	-	.	transcript_id "g19.t1"; gene_id "g19";
ctg17	AUGUSTUS	CDS	50963	51109	1	-	0	transcript_id "g19.t1"; gene_id "g19";
ctg17	AUGUSTUS	exon	50963	51109	.	-	.	transcript_id "g19.t1"; gene_id "g19";
ctg17	AUGUSTUS	intron	51110	51175	1	-	.	transcript_id "g19.t1"; gene_id "g19";
ctg17	AUGUSTUS	CDS	51176	51481	0.99	-	0	transcript_id "g19.t1"; gene_id "g19";
ctg17	AUGUSTUS	exon	51176	51481	.	-	.	transcript_id "g19.t1"; gene_id "g19";
ctg17	AUGUSTUS	intron	51482	51540	1	-	.	transcript_id "g19.t1"; gene_id "g19";
ctg17	AUGUSTUS	CDS	51541	51630	1	-	0	transcript_id "g19.t1"; gene_id "g19";
ctg17	AUGUSTUS	exon	51541	51630	.	-	.	transcript_id "g19.t1"; gene_id "g19";
ctg17	AUGUSTUS	intron	51631	51697	1	-	.	transcript_id "g19.t1"; gene_id "g19";
ctg17	AUGUSTUS	CDS	51698	52098	1	-	2	transcript_id "g19.t1"; gene_id "g19";
ctg17	AUGUSTUS	exon	51698	52098	.	-	.	transcript_id "g19.t1"; gene_id "g19";
ctg17	AUGUSTUS	intron	52099	52196	1	-	.	transcript_id "g19.t1"; gene_id "g19";
ctg17	AUGUSTUS	CDS	52197	53295	0.96	-	0	transcript_id "g19.t1"; gene_id "g19";
ctg17	AUGUSTUS	exon	52197	53295	.	-	.	transcript_id "g19.t1"; gene_id "g19";
ctg17	AUGUSTUS	intron	53296	53428	1	-	.	transcript_id "g19.t1"; gene_id "g19";
ctg17	AUGUSTUS	CDS	53429	55086	1	-	2	transcript_id "g19.t1"; gene_id "g19";
ctg17	AUGUSTUS	exon	53429	55086	.	-	.	transcript_id "g19.t1"; gene_id "g19";
ctg17	AUGUSTUS	intron	55087	55154	1	-	.	transcript_id "g19.t1"; gene_id "g19";
ctg17	AUGUSTUS	CDS	55155	55398	1	-	0	transcript_id "g19.t1"; gene_id "g19";
ctg17	AUGUSTUS	exon	55155	55398	.	-	.	transcript_id "g19.t1"; gene_id "g19";
ctg17	AUGUSTUS	start_codon	55396	55398	.	-	0	transcript_id "g19.t1"; gene_id "g19";
ctg17	AUGUSTUS	gene	55766	56697	0.96	-	.	g20
ctg17	AUGUSTUS	transcript	55766	56697	0.96	-	.	g20.t1
ctg17	AUGUSTUS	stop_codon	55766	55768	.	-	0	transcript_id "g20.t1"; gene_id "g20";
ctg17	AUGUSTUS	CDS	55766	55938	0.98	-	2	transcript_id "g20.t1"; gene_id "g20";
ctg17	AUGUSTUS	exon	55766	55938	.	-	.	transcript_id "g20.t1"; gene_id "g20";
ctg17	AUGUSTUS	intron	55939	55992	1	-	.	transcript_id "g20.t1"; gene_id "g20";
ctg17	AUGUSTUS	CDS	55993	56573	0.98	-	1	transcript_id "g20.t1"; gene_id "g20";
ctg17	AUGUSTUS	exon	55993	56573	.	-	.	transcript_id "g20.t1"; gene_id "g20";
ctg17	AUGUSTUS	intron	56574	56629	1	-	.	transcript_id "g20.t1"; gene_id "g20";
ctg17	AUGUSTUS	CDS	56630	56697	0.99	-	0	transcript_id "g20.t1"; gene_id "g20";
ctg17	AUGUSTUS	exon	56630	56697	.	-	.	transcript_id "g20.t1"; gene_id "g20";
ctg17	AUGUSTUS	start_codon	56695	56697	.	-	0	transcript_id "g20.t1"; gene_id "g20";
ctg17	AUGUSTUS	gene	57588	58102	0.75	+	.	g21
ctg17	AUGUSTUS	transcript	57588	58102	0.75	+	.	g21.t1
ctg17	AUGUSTUS	CDS	57588	57590	0.81	+	0	transcript_id "g21.t1"; gene_id "g21";
ctg17	AUGUSTUS	exon	57588	57590	.	+	.	transcript_id "g21.t1"; gene_id "g21";
ctg17	AUGUSTUS	start_codon	57588	57590	.	+	0	transcript_id "g21.t1"; gene_id "g21";
ctg17	AUGUSTUS	intron	57591	57636	1	+	.	transcript_id "g21.t1"; gene_id "g21";
ctg17	AUGUSTUS	CDS	57637	57685	0.94	+	0	transcript_id "g21.t1"; gene_id "g21";
ctg17	AUGUSTUS	exon	57637	57685	.	+	.	transcript_id "g21.t1"; gene_id "g21";
ctg17	AUGUSTUS	intron	57686	57823	0.94	+	.	transcript_id "g21.t1"; gene_id "g21";
ctg17	AUGUSTUS	CDS	57824	57834	0.94	+	2	transcript_id "g21.t1"; gene_id "g21";
ctg17	AUGUSTUS	exon	57824	57834	.	+	.	transcript_id "g21.t1"; gene_id "g21";
ctg17	AUGUSTUS	intron	57835	57896	0.96	+	.	transcript_id "g21.t1"; gene_id "g21";
ctg17	AUGUSTUS	CDS	57897	57936	0.96	+	0	transcript_id "g21.t1"; gene_id "g21";
ctg17	AUGUSTUS	exon	57897	57936	.	+	.	transcript_id "g21.t1"; gene_id "g21";
ctg17	AUGUSTUS	intron	57937	58001	0.96	+	.	transcript_id "g21.t1"; gene_id "g21";
ctg17	AUGUSTUS	CDS	58002	58102	0.96	+	2	transcript_id "g21.t1"; gene_id "g21";
ctg17	AUGUSTUS	exon	58002	58102	.	+	.	transcript_id "g21.t1"; gene_id "g21";
ctg17	AUGUSTUS	stop_codon	58100	58102	.	+	0	transcript_id "g21.t1"; gene_id "g21";
ctg17	AUGUSTUS	gene	59016	59739	0.98	+	.	g22
ctg17	AUGUSTUS	transcript	59016	59739	0.98	+	.	g22.t1
ctg17	AUGUSTUS	start_codon	59016	59018	.	+	0	transcript_id "g22.t1"; gene_id "g22";
ctg17	AUGUSTUS	CDS	59016	59059	1	+	0	transcript_id "g22.t1"; gene_id "g22";
ctg17	AUGUSTUS	exon	59016	59059	.	+	.	transcript_id "g22.t1"; gene_id "g22";
ctg17	AUGUSTUS	intron	59060	59162	1	+	.	transcript_id "g22.t1"; gene_id "g22";
ctg17	AUGUSTUS	CDS	59163	59511	1	+	1	transcript_id "g22.t1"; gene_id "g22";
ctg17	AUGUSTUS	exon	59163	59511	.	+	.	transcript_id "g22.t1"; gene_id "g22";
ctg17	AUGUSTUS	intron	59512	59601	1	+	.	transcript_id "g22.t1"; gene_id "g22";
ctg17	AUGUSTUS	CDS	59602	59739	0.98	+	0	transcript_id "g22.t1"; gene_id "g22";
ctg17	AUGUSTUS	exon	59602	59739	.	+	.	transcript_id "g22.t1"; gene_id "g22";
ctg17	AUGUSTUS	stop_codon	59737	59739	.	+	0	transcript_id "g22.t1"; gene_id "g22";
ctg17	AUGUSTUS	gene	60408	61599	0.8	-	.	g23
ctg17	AUGUSTUS	transcript	60408	61599	0.8	-	.	g23.t1
ctg17	AUGUSTUS	stop_codon	60408	60410	.	-	0	transcript_id "g23.t1"; gene_id "g23";
ctg17	AUGUSTUS	CDS	60408	60868	0.81	-	2	transcript_id "g23.t1"; gene_id "g23";
ctg17	AUGUSTUS	exon	60408	60868	.	-	.	transcript_id "g23.t1"; gene_id "g23";
ctg17	AUGUSTUS	intron	60869	61050	0.82	-	.	transcript_id "g23.t1"; gene_id "g23";
ctg17	AUGUSTUS	CDS	61051	61380	0.84	-	2	transcript_id "g23.t1"; gene_id "g23";
ctg17	AUGUSTUS	exon	61051	61380	.	-	.	transcript_id "g23.t1"; gene_id "g23";
ctg17	AUGUSTUS	intron	61381	61433	1	-	.	transcript_id "g23.t1"; gene_id "g23";
ctg17	AUGUSTUS	CDS	61434	61599	1	-	0	transcript_id "g23.t1"; gene_id "g23";
ctg17	AUGUSTUS	exon	61434	61599	.	-	.	transcript_id "g23.t1"; gene_id "g23";
ctg17	AUGUSTUS	start_codon	61597	61599	.	-	0	transcript_id "g23.t1"; gene_id "g23";
ctg17	AUGUSTUS	gene	62614	64322	1.74	+	.	g24
ctg17	AUGUSTUS	transcript	62614	64322	0.74	+	.	g24.t1
ctg17	AUGUSTUS	start_codon	62614	62616	.	+	0	transcript_id "g24.t1"; gene_id "g24";
ctg17	AUGUSTUS	CDS	62614	62687	0.99	+	0	transcript_id "g24.t1"; gene_id "g24";
ctg17	AUGUSTUS	exon	62614	62687	.	+	.	transcript_id "g24.t1"; gene_id "g24";
ctg17	AUGUSTUS	intron	62688	62739	1	+	.	transcript_id "g24.t1"; gene_id "g24";
ctg17	AUGUSTUS	CDS	62740	62765	1	+	1	transcript_id "g24.t1"; gene_id "g24";
ctg17	AUGUSTUS	exon	62740	62765	.	+	.	transcript_id "g24.t1"; gene_id "g24";
ctg17	AUGUSTUS	intron	62766	62821	1	+	.	transcript_id "g24.t1"; gene_id "g24";
ctg17	AUGUSTUS	CDS	62822	62988	1	+	2	transcript_id "g24.t1"; gene_id "g24";
ctg17	AUGUSTUS	exon	62822	62988	.	+	.	transcript_id "g24.t1"; gene_id "g24";
ctg17	AUGUSTUS	intron	62989	63046	1	+	.	transcript_id "g24.t1"; gene_id "g24";
ctg17	AUGUSTUS	CDS	63047	63341	1	+	0	transcript_id "g24.t1"; gene_id "g24";
ctg17	AUGUSTUS	exon	63047	63341	.	+	.	transcript_id "g24.t1"; gene_id "g24";
ctg17	AUGUSTUS	intron	63342	63395	1	+	.	transcript_id "g24.t1"; gene_id "g24";
ctg17	AUGUSTUS	CDS	63396	63511	1	+	2	transcript_id "g24.t1"; gene_id "g24";
ctg17	AUGUSTUS	exon	63396	63511	.	+	.	transcript_id "g24.t1"; gene_id "g24";
ctg17	AUGUSTUS	intron	63512	63566	1	+	.	transcript_id "g24.t1"; gene_id "g24";
ctg17	AUGUSTUS	CDS	63567	63645	1	+	0	transcript_id "g24.t1"; gene_id "g24";
ctg17	AUGUSTUS	exon	63567	63645	.	+	.	transcript_id "g24.t1"; gene_id "g24";
ctg17	AUGUSTUS	intron	63646	63700	1	+	.	transcript_id "g24.t1"; gene_id "g24";
ctg17	AUGUSTUS	CDS	63701	63800	1	+	2	transcript_id "g24.t1"; gene_id "g24";
ctg17	AUGUSTUS	exon	63701	63800	.	+	.	transcript_id "g24.t1"; gene_id "g24";
ctg17	AUGUSTUS	intron	63801	63852	1	+	.	transcript_id "g24.t1"; gene_id "g24";
ctg17	AUGUSTUS	CDS	63853	64014	0.78	+	1	transcript_id "g24.t1"; gene_id "g24";
ctg17	AUGUSTUS	exon	63853	64014	.	+	.	transcript_id "g24.t1"; gene_id "g24";
ctg17	AUGUSTUS	intron	64015	64315	0.75	+	.	transcript_id "g24.t1"; gene_id "g24";
ctg17	AUGUSTUS	CDS	64316	64322	0.75	+	1	transcript_id "g24.t1"; gene_id "g24";
ctg17	AUGUSTUS	exon	64316	64322	.	+	.	transcript_id "g24.t1"; gene_id "g24";
ctg17	AUGUSTUS	stop_codon	64320	64322	.	+	0	transcript_id "g24.t1"; gene_id "g24";
ctg17	AUGUSTUS	transcript	62614	64097	1	+	.	g24.t2
ctg17	AUGUSTUS	start_codon	62614	62616	.	+	0	transcript_id "g24.t2"; gene_id "g24";
ctg17	AUGUSTUS	CDS	62614	62687	1	+	0	transcript_id "g24.t2"; gene_id "g24";
ctg17	AUGUSTUS	exon	62614	62687	.	+	.	transcript_id "g24.t2"; gene_id "g24";
ctg17	AUGUSTUS	intron	62688	62739	1	+	.	transcript_id "g24.t2"; gene_id "g24";
ctg17	AUGUSTUS	CDS	62740	62765	1	+	1	transcript_id "g24.t2"; gene_id "g24";
ctg17	AUGUSTUS	exon	62740	62765	.	+	.	transcript_id "g24.t2"; gene_id "g24";
ctg17	AUGUSTUS	intron	62766	62821	1	+	.	transcript_id "g24.t2"; gene_id "g24";
ctg17	AUGUSTUS	CDS	62822	62988	1	+	2	transcript_id "g24.t2"; gene_id "g24";
ctg17	AUGUSTUS	exon	62822	62988	.	+	.	transcript_id "g24.t2"; gene_id "g24";
ctg17	AUGUSTUS	intron	62989	63046	1	+	.	transcript_id "g24.t2"; gene_id "g24";
ctg17	AUGUSTUS	CDS	63047	63341	1	+	0	transcript_id "g24.t2"; gene_id "g24";
ctg17	AUGUSTUS	exon	63047	63341	.	+	.	transcript_id "g24.t2"; gene_id "g24";
ctg17	AUGUSTUS	intron	63342	63395	1	+	.	transcript_id "g24.t2"; gene_id "g24";
ctg17	AUGUSTUS	CDS	63396	63511	1	+	2	transcript_id "g24.t2"; gene_id "g24";
ctg17	AUGUSTUS	exon	63396	63511	.	+	.	transcript_id "g24.t2"; gene_id "g24";
ctg17	AUGUSTUS	intron	63512	63566	1	+	.	transcript_id "g24.t2"; gene_id "g24";
ctg17	AUGUSTUS	CDS	63567	63645	1	+	0	transcript_id "g24.t2"; gene_id "g24";
ctg17	AUGUSTUS	exon	63567	63645	.	+	.	transcript_id "g24.t2"; gene_id "g24";
ctg17	AUGUSTUS	intron	63646	63700	1	+	.	transcript_id "g24.t2"; gene_id "g24";
ctg17	AUGUSTUS	CDS	63701	63800	1	+	2	transcript_id "g24.t2"; gene_id "g24";
ctg17	AUGUSTUS	exon	63701	63800	.	+	.	transcript_id "g24.t2"; gene_id "g24";
ctg17	AUGUSTUS	intron	63801	63852	1	+	.	transcript_id "g24.t2"; gene_id "g24";
ctg17	AUGUSTUS	CDS	63853	64014	1	+	1	transcript_id "g24.t2"; gene_id "g24";
ctg17	AUGUSTUS	exon	63853	64014	.	+	.	transcript_id "g24.t2"; gene_id "g24";
ctg17	AUGUSTUS	intron	64015	64090	1	+	.	transcript_id "g24.t2"; gene_id "g24";
ctg17	AUGUSTUS	CDS	64091	64097	1	+	1	transcript_id "g24.t2"; gene_id "g24";
ctg17	AUGUSTUS	exon	64091	64097	.	+	.	transcript_id "g24.t2"; gene_id "g24";
ctg17	AUGUSTUS	stop_codon	64095	64097	.	+	0	transcript_id "g24.t2"; gene_id "g24";
ctg17	AUGUSTUS	gene	65361	67407	0.76	+	.	g25
ctg17	AUGUSTUS	transcript	65361	67407	0.76	+	.	g25.t1
ctg17	AUGUSTUS	start_codon	65361	65363	.	+	0	transcript_id "g25.t1"; gene_id "g25";
ctg17	AUGUSTUS	CDS	65361	65497	0.95	+	0	transcript_id "g25.t1"; gene_id "g25";
ctg17	AUGUSTUS	exon	65361	65497	.	+	.	transcript_id "g25.t1"; gene_id "g25";
ctg17	AUGUSTUS	intron	65498	65562	1	+	.	transcript_id "g25.t1"; gene_id "g25";
ctg17	AUGUSTUS	CDS	65563	65780	0.99	+	1	transcript_id "g25.t1"; gene_id "g25";
ctg17	AUGUSTUS	exon	65563	65780	.	+	.	transcript_id "g25.t1"; gene_id "g25";
ctg17	AUGUSTUS	intron	65781	65842	0.81	+	.	transcript_id "g25.t1"; gene_id "g25";
ctg17	AUGUSTUS	CDS	65843	66565	0.81	+	2	transcript_id "g25.t1"; gene_id "g25";
ctg17	AUGUSTUS	exon	65843	66565	.	+	.	transcript_id "g25.t1"; gene_id "g25";
ctg17	AUGUSTUS	intron	66566	66637	1	+	.	transcript_id "g25.t1"; gene_id "g25";
ctg17	AUGUSTUS	CDS	66638	67407	1	+	2	transcript_id "g25.t1"; gene_id "g25";
ctg17	AUGUSTUS	exon	66638	67407	.	+	.	transcript_id "g25.t1"; gene_id "g25";
ctg17	AUGUSTUS	stop_codon	67405	67407	.	+	0	transcript_id "g25.t1"; gene_id "g25";
ctg17	AUGUSTUS	gene	68040	70898	0.99	-	.	g26
ctg17	AUGUSTUS	transcript	68040	70898	0.99	-	.	g26.t1
ctg17	AUGUSTUS	stop_codon	68040	68042	.	-	0	transcript_id "g26.t1"; gene_id "g26";
ctg17	AUGUSTUS	CDS	68040	69124	1	-	2	transcript_id "g26.t1"; gene_id "g26";
ctg17	AUGUSTUS	exon	68040	69124	.	-	.	transcript_id "g26.t1"; gene_id "g26";
ctg17	AUGUSTUS	intron	69125	69182	1	-	.	transcript_id "g26.t1"; gene_id "g26";
ctg17	AUGUSTUS	CDS	69183	69652	1	-	1	transcript_id "g26.t1"; gene_id "g26";
ctg17	AUGUSTUS	exon	69183	69652	.	-	.	transcript_id "g26.t1"; gene_id "g26";
ctg17	AUGUSTUS	intron	69653	69707	1	-	.	transcript_id "g26.t1"; gene_id "g26";
ctg17	AUGUSTUS	CDS	69708	69790	1	-	0	transcript_id "g26.t1"; gene_id "g26";
ctg17	AUGUSTUS	exon	69708	69790	.	-	.	transcript_id "g26.t1"; gene_id "g26";
ctg17	AUGUSTUS	intron	69791	69846	1	-	.	transcript_id "g26.t1"; gene_id "g26";
ctg17	AUGUSTUS	CDS	69847	70181	1	-	2	transcript_id "g26.t1"; gene_id "g26";
ctg17	AUGUSTUS	exon	69847	70181	.	-	.	transcript_id "g26.t1"; gene_id "g26";
ctg17	AUGUSTUS	intron	70182	70233	1	-	.	transcript_id "g26.t1"; gene_id "g26";
ctg17	AUGUSTUS	CDS	70234	70477	1	-	0	transcript_id "g26.t1"; gene_id "g26";
ctg17	AUGUSTUS	exon	70234	70477	.	-	.	transcript_id "g26.t1"; gene_id "g26";
ctg17	AUGUSTUS	intron	70478	70531	1	-	.	transcript_id "g26.t1"; gene_id "g26";
ctg17	AUGUSTUS	CDS	70532	70583	1	-	1	transcript_id "g26.t1"; gene_id "g26";
ctg17	AUGUSTUS	exon	70532	70583	.	-	.	transcript_id "g26.t1"; gene_id "g26";
ctg17	AUGUSTUS	intron	70584	70642	1	-	.	transcript_id "g26.t1"; gene_id "g26";
ctg17	AUGUSTUS	CDS	70643	70713	1	-	0	transcript_id "g26.t1"; gene_id "g26";
ctg17	AUGUSTUS	exon	70643	70713	.	-	.	transcript_id "g26.t1"; gene_id "g26";
ctg17	AUGUSTUS	intron	70714	70775	1	-	.	transcript_id "g26.t1"; gene_id "g26";
ctg17	AUGUSTUS	CDS	70776	70898	0.99	-	0	transcript_id "g26.t1"; gene_id "g26";
ctg17	AUGUSTUS	exon	70776	70898	.	-	.	transcript_id "g26.t1"; gene_id "g26";
ctg17	AUGUSTUS	start_codon	70896	70898	.	-	0	transcript_id "g26.t1"; gene_id "g26";
ctg17	AUGUSTUS	gene	75969	76932	0.59	-	.	g27
ctg17	AUGUSTUS	transcript	75969	76932	0.59	-	.	g27.t1
ctg17	AUGUSTUS	stop_codon	75969	75971	.	-	0	transcript_id "g27.t1"; gene_id "g27";
ctg17	AUGUSTUS	CDS	75969	75977	0.77	-	0	transcript_id "g27.t1"; gene_id "g27";
ctg17	AUGUSTUS	exon	75969	75977	.	-	.	transcript_id "g27.t1"; gene_id "g27";
ctg17	AUGUSTUS	intron	75978	76052	0.77	-	.	transcript_id "g27.t1"; gene_id "g27";
ctg17	AUGUSTUS	CDS	76053	76129	0.76	-	2	transcript_id "g27.t1"; gene_id "g27";
ctg17	AUGUSTUS	exon	76053	76129	.	-	.	transcript_id "g27.t1"; gene_id "g27";
ctg17	AUGUSTUS	intron	76130	76240	0.76	-	.	transcript_id "g27.t1"; gene_id "g27";
ctg17	AUGUSTUS	CDS	76241	76368	0.62	-	1	transcript_id "g27.t1"; gene_id "g27";
ctg17	AUGUSTUS	exon	76241	76368	.	-	.	transcript_id "g27.t1"; gene_id "g27";
ctg17	AUGUSTUS	intron	76369	76421	0.69	-	.	transcript_id "g27.t1"; gene_id "g27";
ctg17	AUGUSTUS	CDS	76422	76520	0.75	-	1	transcript_id "g27.t1"; gene_id "g27";
ctg17	AUGUSTUS	exon	76422	76520	.	-	.	transcript_id "g27.t1"; gene_id "g27";
ctg17	AUGUSTUS	intron	76521	76640	0.88	-	.	transcript_id "g27.t1"; gene_id "g27";
ctg17	AUGUSTUS	CDS	76641	76856	0.95	-	1	transcript_id "g27.t1"; gene_id "g27";
ctg17	AUGUSTUS	exon	76641	76856	.	-	.	transcript_id "g27.t1"; gene_id "g27";
ctg17	AUGUSTUS	intron	76857	76921	1	-	.	transcript_id "g27.t1"; gene_id "g27";
ctg17	AUGUSTUS	CDS	76922	76932	1	-	0	transcript_id "g27.t1"; gene_id "g27";
ctg17	AUGUSTUS	exon	76922	76932	.	-	.	transcript_id "g27.t1"; gene_id "g27";
ctg17	AUGUSTUS	start_codon	76930	76932	.	-	0	transcript_id "g27.t1"; gene_id "g27";
ctg17	AUGUSTUS	gene	78913	80708	1	+	.	g28
ctg17	AUGUSTUS	transcript	78913	80708	1	+	.	g28.t1
ctg17	AUGUSTUS	start_codon	78913	78915	.	+	0	transcript_id "g28.t1"; gene_id "g28";
ctg17	AUGUSTUS	CDS	78913	78971	1	+	0	transcript_id "g28.t1"; gene_id "g28";
ctg17	AUGUSTUS	exon	78913	78971	.	+	.	transcript_id "g28.t1"; gene_id "g28";
ctg17	AUGUSTUS	intron	78972	79058	1	+	.	transcript_id "g28.t1"; gene_id "g28";
ctg17	AUGUSTUS	CDS	79059	79095	1	+	1	transcript_id "g28.t1"; gene_id "g28";
ctg17	AUGUSTUS	exon	79059	79095	.	+	.	transcript_id "g28.t1"; gene_id "g28";
ctg17	AUGUSTUS	intron	79096	79180	1	+	.	transcript_id "g28.t1"; gene_id "g28";
ctg17	AUGUSTUS	CDS	79181	79935	1	+	0	transcript_id "g28.t1"; gene_id "g28";
ctg17	AUGUSTUS	exon	79181	79935	.	+	.	transcript_id "g28.t1"; gene_id "g28";
ctg17	AUGUSTUS	intron	79936	80014	1	+	.	transcript_id "g28.t1"; gene_id "g28";
ctg17	AUGUSTUS	CDS	80015	80708	1	+	1	transcript_id "g28.t1"; gene_id "g28";
ctg17	AUGUSTUS	exon	80015	80708	.	+	.	transcript_id "g28.t1"; gene_id "g28";
ctg17	AUGUSTUS	stop_codon	80706	80708	.	+	0	transcript_id "g28.t1"; gene_id "g28";
ctg17	AUGUSTUS	gene	82471	83210	0.53	-	.	g29
ctg17	AUGUSTUS	transcript	82471	83210	0.53	-	.	g29.t1
ctg17	AUGUSTUS	stop_codon	82471	82473	.	-	0	transcript_id "g29.t1"; gene_id "g29";
ctg17	AUGUSTUS	CDS	82471	82546	1	-	1	transcript_id "g29.t1"; gene_id "g29";
ctg17	AUGUSTUS	exon	82471	82546	.	-	.	transcript_id "g29.t1"; gene_id "g29";
ctg17	AUGUSTUS	intron	82547	82631	1	-	.	transcript_id "g29.t1"; gene_id "g29";
ctg17	AUGUSTUS	CDS	82632	82780	0.85	-	0	transcript_id "g29.t1"; gene_id "g29";
ctg17	AUGUSTUS	exon	82632	82780	.	-	.	transcript_id "g29.t1"; gene_id "g29";
ctg17	AUGUSTUS	intron	82781	82889	0.83	-	.	transcript_id "g29.t1"; gene_id "g29";
ctg17	AUGUSTUS	CDS	82890	83210	0.62	-	0	transcript_id "g29.t1"; gene_id "g29";
ctg17	AUGUSTUS	exon	82890	83210	.	-	.	transcript_id "g29.t1"; gene_id "g29";
ctg17	AUGUSTUS	start_codon	83208	83210	.	-	0	transcript_id "g29.t1"; gene_id "g29";
ctg17	AUGUSTUS	gene	85179	86561	0.79	+	.	g30
ctg17	AUGUSTUS	transcript	85179	86561	0.79	+	.	g30.t1
ctg17	AUGUSTUS	start_codon	85179	85181	.	+	0	transcript_id "g30.t1"; gene_id "g30";
ctg17	AUGUSTUS	CDS	85179	86561	0.79	+	0	transcript_id "g30.t1"; gene_id "g30";
ctg17	AUGUSTUS	exon	85179	86561	.	+	.	transcript_id "g30.t1"; gene_id "g30";
ctg17	AUGUSTUS	stop_codon	86559	86561	.	+	0	transcript_id "g30.t1"; gene_id "g30";
ctg17	AUGUSTUS	gene	87765	89309	0.27	+	.	g31
ctg17	AUGUSTUS	transcript	87765	89309	0.27	+	.	g31.t1
ctg17	AUGUSTUS	start_codon	87765	87767	.	+	0	transcript_id "g31.t1"; gene_id "g31";
ctg17	AUGUSTUS	CDS	87765	89309	0.27	+	0	transcript_id "g31.t1"; gene_id "g31";
ctg17	AUGUSTUS	exon	87765	89309	.	+	.	transcript_id "g31.t1"; gene_id "g31";
ctg17	AUGUSTUS	stop_codon	89307	89309	.	+	0	transcript_id "g31.t1"; gene_id "g31";
ctg17	AUGUSTUS	gene	90281	91597	0.9	+	.	g32
ctg17	AUGUSTUS	transcript	90281	91597	0.9	+	.	g32.t1
ctg17	AUGUSTUS	start_codon	90281	90283	.	+	0	transcript_id "g32.t1"; gene_id "g32";
ctg17	AUGUSTUS	CDS	90281	90284	0.95	+	0	transcript_id "g32.t1"; gene_id "g32";
ctg17	AUGUSTUS	exon	90281	90284	.	+	.	transcript_id "g32.t1"; gene_id "g32";
ctg17	AUGUSTUS	intron	90285	90473	0.93	+	.	transcript_id "g32.t1"; gene_id "g32";
ctg17	AUGUSTUS	CDS	90474	90483	0.95	+	2	transcript_id "g32.t1"; gene_id "g32";
ctg17	AUGUSTUS	exon	90474	90483	.	+	.	transcript_id "g32.t1"; gene_id "g32";
ctg17	AUGUSTUS	intron	90484	90540	1	+	.	transcript_id "g32.t1"; gene_id "g32";
ctg17	AUGUSTUS	CDS	90541	91597	0.95	+	1	transcript_id "g32.t1"; gene_id "g32";
ctg17	AUGUSTUS	exon	90541	91597	.	+	.	transcript_id "g32.t1"; gene_id "g32";
ctg17	AUGUSTUS	stop_codon	91595	91597	.	+	0	transcript_id "g32.t1"; gene_id "g32";
ctg17	AUGUSTUS	gene	93211	94214	1	+	.	g33
ctg17	AUGUSTUS	transcript	93211	94214	1	+	.	g33.t1
ctg17	AUGUSTUS	start_codon	93211	93213	.	+	0	transcript_id "g33.t1"; gene_id "g33";
ctg17	AUGUSTUS	CDS	93211	93296	1	+	0	transcript_id "g33.t1"; gene_id "g33";
ctg17	AUGUSTUS	exon	93211	93296	.	+	.	transcript_id "g33.t1"; gene_id "g33";
ctg17	AUGUSTUS	intron	93297	93418	1	+	.	transcript_id "g33.t1"; gene_id "g33";
ctg17	AUGUSTUS	CDS	93419	93556	1	+	1	transcript_id "g33.t1"; gene_id "g33";
ctg17	AUGUSTUS	exon	93419	93556	.	+	.	transcript_id "g33.t1"; gene_id "g33";
ctg17	AUGUSTUS	intron	93557	93630	1	+	.	transcript_id "g33.t1"; gene_id "g33";
ctg17	AUGUSTUS	CDS	93631	93736	1	+	1	transcript_id "g33.t1"; gene_id "g33";
ctg17	AUGUSTUS	exon	93631	93736	.	+	.	transcript_id "g33.t1"; gene_id "g33";
ctg17	AUGUSTUS	intron	93737	93805	1	+	.	transcript_id "g33.t1"; gene_id "g33";
ctg17	AUGUSTUS	CDS	93806	93946	1	+	0	transcript_id "g33.t1"; gene_id "g33";
ctg17	AUGUSTUS	exon	93806	93946	.	+	.	transcript_id "g33.t1"; gene_id "g33";
ctg17	AUGUSTUS	intron	93947	94006	1	+	.	transcript_id "g33.t1"; gene_id "g33";
ctg17	AUGUSTUS	CDS	94007	94108	1	+	0	transcript_id "g33.t1"; gene_id "g33";
ctg17	AUGUSTUS	exon	94007	94108	.	+	.	transcript_id "g33.t1"; gene_id "g33";
ctg17	AUGUSTUS	intron	94109	94172	1	+	.	transcript_id "g33.t1"; gene_id "g33";
ctg17	AUGUSTUS	CDS	94173	94214	1	+	0	transcript_id "g33.t1"; gene_id "g33";
ctg17	AUGUSTUS	exon	94173	94214	.	+	.	transcript_id "g33.t1"; gene_id "g33";
ctg17	AUGUSTUS	stop_codon	94212	94214	.	+	0	transcript_id "g33.t1"; gene_id "g33";
ctg17	AUGUSTUS	gene	95025	96495	0.94	-	.	g34
ctg17	AUGUSTUS	transcript	95025	96495	0.94	-	.	g34.t1
ctg17	AUGUSTUS	stop_codon	95025	95027	.	-	0	transcript_id "g34.t1"; gene_id "g34";
ctg17	AUGUSTUS	CDS	95025	95043	0.95	-	1	transcript_id "g34.t1"; gene_id "g34";
ctg17	AUGUSTUS	exon	95025	95043	.	-	.	transcript_id "g34.t1"; gene_id "g34";
ctg17	AUGUSTUS	intron	95044	95110	1	-	.	transcript_id "g34.t1"; gene_id "g34";
ctg17	AUGUSTUS	CDS	95111	95421	1	-	0	transcript_id "g34.t1"; gene_id "g34";
ctg17	AUGUSTUS	exon	95111	95421	.	-	.	transcript_id "g34.t1"; gene_id "g34";
ctg17	AUGUSTUS	intron	95422	95478	1	-	.	transcript_id "g34.t1"; gene_id "g34";
ctg17	AUGUSTUS	CDS	95479	95556	1	-	0	transcript_id "g34.t1"; gene_id "g34";
ctg17	AUGUSTUS	exon	95479	95556	.	-	.	transcript_id "g34.t1"; gene_id "g34";
ctg17	AUGUSTUS	intron	95557	95615	1	-	.	transcript_id "g34.t1"; gene_id "g34";
ctg17	AUGUSTUS	CDS	95616	95957	0.99	-	0	transcript_id "g34.t1"; gene_id "g34";
ctg17	AUGUSTUS	exon	95616	95957	.	-	.	transcript_id "g34.t1"; gene_id "g34";
ctg17	AUGUSTUS	intron	95958	96014	1	-	.	transcript_id "g34.t1"; gene_id "g34";
ctg17	AUGUSTUS	CDS	96015	96043	1	-	2	transcript_id "g34.t1"; gene_id "g34";
ctg17	AUGUSTUS	exon	96015	96043	.	-	.	transcript_id "g34.t1"; gene_id "g34";
ctg17	AUGUSTUS	intron	96044	96102	1	-	.	transcript_id "g34.t1"; gene_id "g34";
ctg17	AUGUSTUS	CDS	96103	96160	1	-	0	transcript_id "g34.t1"; gene_id "g34";
ctg17	AUGUSTUS	exon	96103	96160	.	-	.	transcript_id "g34.t1"; gene_id "g34";
ctg17	AUGUSTUS	intron	96161	96219	1	-	.	transcript_id "g34.t1"; gene_id "g34";
ctg17	AUGUSTUS	CDS	96220	96495	1	-	0	transcript_id "g34.t1"; gene_id "g34";
ctg17	AUGUSTUS	exon	96220	96495	.	-	.	transcript_id "g34.t1"; gene_id "g34";
ctg17	AUGUSTUS	start_codon	96493	96495	.	-	0	transcript_id "g34.t1"; gene_id "g34";
ctg17	AUGUSTUS	gene	98623	101222	0.98	+	.	g35
ctg17	AUGUSTUS	transcript	98623	101222	0.98	+	.	g35.t1
ctg17	AUGUSTUS	start_codon	98623	98625	.	+	0	transcript_id "g35.t1"; gene_id "g35";
ctg17	AUGUSTUS	CDS	98623	99188	0.99	+	0	transcript_id "g35.t1"; gene_id "g35";
ctg17	AUGUSTUS	exon	98623	99188	.	+	.	transcript_id "g35.t1"; gene_id "g35";
ctg17	AUGUSTUS	intron	99189	99259	1	+	.	transcript_id "g35.t1"; gene_id "g35";
ctg17	AUGUSTUS	CDS	99260	99329	1	+	1	transcript_id "g35.t1"; gene_id "g35";
ctg17	AUGUSTUS	exon	99260	99329	.	+	.	transcript_id "g35.t1"; gene_id "g35";
ctg17	AUGUSTUS	intron	99330	99428	1	+	.	transcript_id "g35.t1"; gene_id "g35";
ctg17	AUGUSTUS	CDS	99429	101222	0.99	+	0	transcript_id "g35.t1"; gene_id "g35";
ctg17	AUGUSTUS	exon	99429	101222	.	+	.	transcript_id "g35.t1"; gene_id "g35";
ctg17	AUGUSTUS	stop_codon	101220	101222	.	+	0	transcript_id "g35.t1"; gene_id "g35";
ctg17	AUGUSTUS	gene	101979	105451	0.65	+	.	g36
ctg17	AUGUSTUS	transcript	101979	105451	0.65	+	.	g36.t1
ctg17	AUGUSTUS	start_codon	101979	101981	.	+	0	transcript_id "g36.t1"; gene_id "g36";
ctg17	AUGUSTUS	CDS	101979	102194	0.98	+	0	transcript_id "g36.t1"; gene_id "g36";
ctg17	AUGUSTUS	exon	101979	102194	.	+	.	transcript_id "g36.t1"; gene_id "g36";
ctg17	AUGUSTUS	intron	102195	102303	0.98	+	.	transcript_id "g36.t1"; gene_id "g36";
ctg17	AUGUSTUS	CDS	102304	103254	0.98	+	0	transcript_id "g36.t1"; gene_id "g36";
ctg17	AUGUSTUS	exon	102304	103254	.	+	.	transcript_id "g36.t1"; gene_id "g36";
ctg17	AUGUSTUS	intron	103255	103308	1	+	.	transcript_id "g36.t1"; gene_id "g36";
ctg17	AUGUSTUS	CDS	103309	103740	0.98	+	0	transcript_id "g36.t1"; gene_id "g36";
ctg17	AUGUSTUS	exon	103309	103740	.	+	.	transcript_id "g36.t1"; gene_id "g36";
ctg17	AUGUSTUS	intron	103741	103798	0.98	+	.	transcript_id "g36.t1"; gene_id "g36";
ctg17	AUGUSTUS	CDS	103799	105451	0.67	+	0	transcript_id "g36.t1"; gene_id "g36";
ctg17	AUGUSTUS	exon	103799	105451	.	+	.	transcript_id "g36.t1"; gene_id "g36";
ctg17	AUGUSTUS	stop_codon	105449	105451	.	+	0	transcript_id "g36.t1"; gene_id "g36";
ctg17	AUGUSTUS	gene	106324	108065	0.95	-	.	g37
ctg17	AUGUSTUS	transcript	107564	108065	0.4	-	.	g37.t1
ctg17	AUGUSTUS	stop_codon	107564	107566	.	-	0	transcript_id "g37.t1"; gene_id "g37";
ctg17	AUGUSTUS	CDS	107564	107678	0.73	-	1	transcript_id "g37.t1"; gene_id "g37";
ctg17	AUGUSTUS	exon	107564	107678	.	-	.	transcript_id "g37.t1"; gene_id "g37";
ctg17	AUGUSTUS	intron	107679	107745	0.74	-	.	transcript_id "g37.t1"; gene_id "g37";
ctg17	AUGUSTUS	CDS	107746	107836	0.98	-	2	transcript_id "g37.t1"; gene_id "g37";
ctg17	AUGUSTUS	exon	107746	107836	.	-	.	transcript_id "g37.t1"; gene_id "g37";
ctg17	AUGUSTUS	intron	107837	107890	1	-	.	transcript_id "g37.t1"; gene_id "g37";
ctg17	AUGUSTUS	CDS	107891	107952	0.52	-	1	transcript_id "g37.t1"; gene_id "g37";
ctg17	AUGUSTUS	exon	107891	107952	.	-	.	transcript_id "g37.t1"; gene_id "g37";
ctg17	AUGUSTUS	intron	107953	108009	0.52	-	.	transcript_id "g37.t1"; gene_id "g37";
ctg17	AUGUSTUS	CDS	108010	108065	1	-	0	transcript_id "g37.t1"; gene_id "g37";
ctg17	AUGUSTUS	exon	108010	108065	.	-	.	transcript_id "g37.t1"; gene_id "g37";
ctg17	AUGUSTUS	start_codon	108063	108065	.	-	0	transcript_id "g37.t1"; gene_id "g37";
ctg17	AUGUSTUS	transcript	106324	108065	0.55	-	.	g37.t2
ctg17	AUGUSTUS	stop_codon	106324	106326	.	-	0	transcript_id "g37.t2"; gene_id "g37";
ctg17	AUGUSTUS	CDS	106324	107400	0.99	-	0	transcript_id "g37.t2"; gene_id "g37";
ctg17	AUGUSTUS	exon	106324	107400	.	-	.	transcript_id "g37.t2"; gene_id "g37";
ctg17	AUGUSTUS	intron	107401	107683	0.98	-	.	transcript_id "g37.t2"; gene_id "g37";
ctg17	AUGUSTUS	CDS	107684	107696	0.99	-	1	transcript_id "g37.t2"; gene_id "g37";
ctg17	AUGUSTUS	exon	107684	107696	.	-	.	transcript_id "g37.t2"; gene_id "g37";
ctg17	AUGUSTUS	intron	107697	107745	1	-	.	transcript_id "g37.t2"; gene_id "g37";
ctg17	AUGUSTUS	CDS	107746	107836	1	-	2	transcript_id "g37.t2"; gene_id "g37";
ctg17	AUGUSTUS	exon	107746	107836	.	-	.	transcript_id "g37.t2"; gene_id "g37";
ctg17	AUGUSTUS	intron	107837	107890	1	-	.	transcript_id "g37.t2"; gene_id "g37";
ctg17	AUGUSTUS	CDS	107891	107952	0.57	-	1	transcript_id "g37.t2"; gene_id "g37";
ctg17	AUGUSTUS	exon	107891	107952	.	-	.	transcript_id "g37.t2"; gene_id "g37";
ctg17	AUGUSTUS	intron	107953	108009	0.57	-	.	transcript_id "g37.t2"; gene_id "g37";
ctg17	AUGUSTUS	CDS	108010	108065	1	-	0	transcript_id "g37.t2"; gene_id "g37";
ctg17	AUGUSTUS	exon	108010	108065	.	-	.	transcript_id "g37.t2"; gene_id "g37";
ctg17	AUGUSTUS	start_codon	108063	108065	.	-	0	transcript_id "g37.t2"; gene_id "g37";
ctg17	AUGUSTUS	gene	108219	109372	1	+	.	g38
ctg17	AUGUSTUS	transcript	108219	109372	1	+	.	g38.t1
ctg17	AUGUSTUS	start_codon	108219	108221	.	+	0	transcript_id "g38.t1"; gene_id "g38";
ctg17	AUGUSTUS	CDS	108219	108259	1	+	0	transcript_id "g38.t1"; gene_id "g38";
ctg17	AUGUSTUS	exon	108219	108259	.	+	.	transcript_id "g38.t1"; gene_id "g38";
ctg17	AUGUSTUS	intron	108260	108321	1	+	.	transcript_id "g38.t1"; gene_id "g38";
ctg17	AUGUSTUS	CDS	108322	108389	1	+	1	transcript_id "g38.t1"; gene_id "g38";
ctg17	AUGUSTUS	exon	108322	108389	.	+	.	transcript_id "g38.t1"; gene_id "g38";
ctg17	AUGUSTUS	intron	108390	108447	1	+	.	transcript_id "g38.t1"; gene_id "g38";
ctg17	AUGUSTUS	CDS	108448	108469	1	+	2	transcript_id "g38.t1"; gene_id "g38";
ctg17	AUGUSTUS	exon	108448	108469	.	+	.	transcript_id "g38.t1"; gene_id "g38";
ctg17	AUGUSTUS	intron	108470	108523	1	+	.	transcript_id "g38.t1"; gene_id "g38";
ctg17	AUGUSTUS	CDS	108524	108604	1	+	1	transcript_id "g38.t1"; gene_id "g38";
ctg17	AUGUSTUS	exon	108524	108604	.	+	.	transcript_id "g38.t1"; gene_id "g38";
ctg17	AUGUSTUS	intron	108605	108668	1	+	.	transcript_id "g38.t1"; gene_id "g38";
ctg17	AUGUSTUS	CDS	108669	109040	1	+	1	transcript_id "g38.t1"; gene_id "g38";
ctg17	AUGUSTUS	exon	108669	109040	.	+	.	transcript_id "g38.t1"; gene_id "g38";
ctg17	AUGUSTUS	intron	109041	109122	1	+	.	transcript_id "g38.t1"; gene_id "g38";
ctg17	AUGUSTUS	CDS	109123	109372	1	+	1	transcript_id "g38.t1"; gene_id "g38";
ctg17	AUGUSTUS	exon	109123	109372	.	+	.	transcript_id "g38.t1"; gene_id "g38";
ctg17	AUGUSTUS	stop_codon	109370	109372	.	+	0	transcript_id "g38.t1"; gene_id "g38";
ctg17	AUGUSTUS	gene	110503	112435	0.44	-	.	g39
ctg17	AUGUSTUS	transcript	110503	112435	0.44	-	.	g39.t1
ctg17	AUGUSTUS	stop_codon	110503	110505	.	-	0	transcript_id "g39.t1"; gene_id "g39";
ctg17	AUGUSTUS	CDS	110503	110566	0.56	-	1	transcript_id "g39.t1"; gene_id "g39";
ctg17	AUGUSTUS	exon	110503	110566	.	-	.	transcript_id "g39.t1"; gene_id "g39";
ctg17	AUGUSTUS	intron	110567	110642	1	-	.	transcript_id "g39.t1"; gene_id "g39";
ctg17	AUGUSTUS	CDS	110643	110823	1	-	2	transcript_id "g39.t1"; gene_id "g39";
ctg17	AUGUSTUS	exon	110643	110823	.	-	.	transcript_id "g39.t1"; gene_id "g39";
ctg17	AUGUSTUS	intron	110824	110901	1	-	.	transcript_id "g39.t1"; gene_id "g39";
ctg17	AUGUSTUS	CDS	110902	112435	0.77	-	0	transcript_id "g39.t1"; gene_id "g39";
ctg17	AUGUSTUS	exon	110902	112435	.	-	.	transcript_id "g39.t1"; gene_id "g39";
ctg17	AUGUSTUS	start_codon	112433	112435	.	-	0	transcript_id "g39.t1"; gene_id "g39";
ctg17	AUGUSTUS	gene	112648	114104	0.77	-	.	g40
ctg17	AUGUSTUS	transcript	112648	114104	0.77	-	.	g40.t1
ctg17	AUGUSTUS	stop_codon	112648	112650	.	-	0	transcript_id "g40.t1"; gene_id "g40";
ctg17	AUGUSTUS	CDS	112648	112847	0.77	-	2	transcript_id "g40.t1"; gene_id "g40";
ctg17	AUGUSTUS	exon	112648	112847	.	-	.	transcript_id "g40.t1"; gene_id "g40";
ctg17	AUGUSTUS	intron	112848	112904	1	-	.	transcript_id "g40.t1"; gene_id "g40";
ctg17	AUGUSTUS	CDS	112905	113019	1	-	0	transcript_id "g40.t1"; gene_id "g40";
ctg17	AUGUSTUS	exon	112905	113019	.	-	.	transcript_id "g40.t1"; gene_id "g40";
ctg17	AUGUSTUS	intron	113020	113079	1	-	.	transcript_id "g40.t1"; gene_id "g40";
ctg17	AUGUSTUS	CDS	113080	113243	1	-	2	transcript_id "g40.t1"; gene_id "g40";
ctg17	AUGUSTUS	exon	113080	113243	.	-	.	transcript_id "g40.t1"; gene_id "g40";
ctg17	AUGUSTUS	intron	113244	113303	1	-	.	transcript_id "g40.t1"; gene_id "g40";
ctg17	AUGUSTUS	CDS	113304	113538	1	-	0	transcript_id "g40.t1"; gene_id "g40";
ctg17	AUGUSTUS	exon	113304	113538	.	-	.	transcript_id "g40.t1"; gene_id "g40";
ctg17	AUGUSTUS	intron	113539	113618	1	-	.	transcript_id "g40.t1"; gene_id "g40";
ctg17	AUGUSTUS	CDS	113619	113693	1	-	0	transcript_id "g40.t1"; gene_id "g40";
ctg17	AUGUSTUS	exon	113619	113693	.	-	.	transcript_id "g40.t1"; gene_id "g40";
ctg17	AUGUSTUS	intron	113694	113771	1	-	.	transcript_id "g40.t1"; gene_id "g40";
ctg17	AUGUSTUS	CDS	113772	114104	1	-	0	transcript_id "g40.t1"; gene_id "g40";
ctg17	AUGUSTUS	exon	113772	114104	.	-	.	transcript_id "g40.t1"; gene_id "g40";
ctg17	AUGUSTUS	start_codon	114102	114104	.	-	0	transcript_id "g40.t1"; gene_id "g40";
ctg17	AUGUSTUS	gene	114269	115435	0.9	-	.	g41
ctg17	AUGUSTUS	transcript	114269	115435	0.9	-	.	g41.t1
ctg17	AUGUSTUS	stop_codon	114269	114271	.	-	0	transcript_id "g41.t1"; gene_id "g41";
ctg17	AUGUSTUS	CDS	114269	114592	1	-	0	transcript_id "g41.t1"; gene_id "g41";
ctg17	AUGUSTUS	exon	114269	114592	.	-	.	transcript_id "g41.t1"; gene_id "g41";
ctg17	AUGUSTUS	intron	114593	114648	1	-	.	transcript_id "g41.t1"; gene_id "g41";
ctg17	AUGUSTUS	CDS	114649	115083	0.98	-	0	transcript_id "g41.t1"; gene_id "g41";
ctg17	AUGUSTUS	exon	114649	115083	.	-	.	transcript_id "g41.t1"; gene_id "g41";
ctg17	AUGUSTUS	intron	115084	115162	1	-	.	transcript_id "g41.t1"; gene_id "g41";
ctg17	AUGUSTUS	CDS	115163	115435	0.92	-	0	transcript_id "g41.t1"; gene_id "g41";
ctg17	AUGUSTUS	exon	115163	115435	.	-	.	transcript_id "g41.t1"; gene_id "g41";
ctg17	AUGUSTUS	start_codon	115433	115435	.	-	0	transcript_id "g41.t1"; gene_id "g41";
ctg17	AUGUSTUS	gene	117687	119306	0.61	-	.	g42
ctg17	AUGUSTUS	transcript	117687	119306	0.61	-	.	g42.t1
ctg17	AUGUSTUS	stop_codon	117687	117689	.	-	0	transcript_id "g42.t1"; gene_id "g42";
ctg17	AUGUSTUS	CDS	117687	117851	0.61	-	0	transcript_id "g42.t1"; gene_id "g42";
ctg17	AUGUSTUS	exon	117687	117851	.	-	.	transcript_id "g42.t1"; gene_id "g42";
ctg17	AUGUSTUS	intron	117852	117905	1	-	.	transcript_id "g42.t1"; gene_id "g42";
ctg17	AUGUSTUS	CDS	117906	118309	1	-	2	transcript_id "g42.t1"; gene_id "g42";
ctg17	AUGUSTUS	exon	117906	118309	.	-	.	transcript_id "g42.t1"; gene_id "g42";
ctg17	AUGUSTUS	intron	118310	118363	1	-	.	transcript_id "g42.t1"; gene_id "g42";
ctg17	AUGUSTUS	CDS	118364	118436	1	-	0	transcript_id "g42.t1"; gene_id "g42";
ctg17	AUGUSTUS	exon	118364	118436	.	-	.	transcript_id "g42.t1"; gene_id "g42";
ctg17	AUGUSTUS	intron	118437	118484	1	-	.	transcript_id "g42.t1"; gene_id "g42";
ctg17	AUGUSTUS	CDS	118485	118634	1	-	0	transcript_id "g42.t1"; gene_id "g42";
ctg17	AUGUSTUS	exon	118485	118634	.	-	.	transcript_id "g42.t1"; gene_id "g42";
ctg17	AUGUSTUS	intron	118635	118693	1	-	.	transcript_id "g42.t1"; gene_id "g42";
ctg17	AUGUSTUS	CDS	118694	118824	1	-	2	transcript_id "g42.t1"; gene_id "g42";
ctg17	AUGUSTUS	exon	118694	118824	.	-	.	transcript_id "g42.t1"; gene_id "g42";
ctg17	AUGUSTUS	intron	118825	118873	1	-	.	transcript_id "g42.t1"; gene_id "g42";
ctg17	AUGUSTUS	CDS	118874	119306	1	-	0	transcript_id "g42.t1"; gene_id "g42";
ctg17	AUGUSTUS	exon	118874	119306	.	-	.	transcript_id "g42.t1"; gene_id "g42";
ctg17	AUGUSTUS	start_codon	119304	119306	.	-	0	transcript_id "g42.t1"; gene_id "g42";
ctg17	AUGUSTUS	gene	119492	122025	0.74	+	.	g43
ctg17	AUGUSTUS	transcript	119492	122025	0.74	+	.	g43.t1
ctg17	AUGUSTUS	start_codon	119492	119494	.	+	0	transcript_id "g43.t1"; gene_id "g43";
ctg17	AUGUSTUS	CDS	119492	119795	1	+	0	transcript_id "g43.t1"; gene_id "g43";
ctg17	AUGUSTUS	exon	119492	119795	.	+	.	transcript_id "g43.t1"; gene_id "g43";
ctg17	AUGUSTUS	intron	119796	119847	1	+	.	transcript_id "g43.t1"; gene_id "g43";
ctg17	AUGUSTUS	CDS	119848	120029	1	+	2	transcript_id "g43.t1"; gene_id "g43";
ctg17	AUGUSTUS	exon	119848	120029	.	+	.	transcript_id "g43.t1"; gene_id "g43";
ctg17	AUGUSTUS	intron	120030	120081	1	+	.	transcript_id "g43.t1"; gene_id "g43";
ctg17	AUGUSTUS	CDS	120082	120136	1	+	0	transcript_id "g43.t1"; gene_id "g43";
ctg17	AUGUSTUS	exon	120082	120136	.	+	.	transcript_id "g43.t1"; gene_id "g43";
ctg17	AUGUSTUS	intron	120137	120185	1	+	.	transcript_id "g43.t1"; gene_id "g43";
ctg17	AUGUSTUS	CDS	120186	120321	1	+	2	transcript_id "g43.t1"; gene_id "g43";
ctg17	AUGUSTUS	exon	120186	120321	.	+	.	transcript_id "g43.t1"; gene_id "g43";
ctg17	AUGUSTUS	intron	120322	120371	1	+	.	transcript_id "g43.t1"; gene_id "g43";
ctg17	AUGUSTUS	CDS	120372	120812	0.99	+	1	transcript_id "g43.t1"; gene_id "g43";
ctg17	AUGUSTUS	exon	120372	120812	.	+	.	transcript_id "g43.t1"; gene_id "g43";
ctg17	AUGUSTUS	intron	120813	120860	1	+	.	transcript_id "g43.t1"; gene_id "g43";
ctg17	AUGUSTUS	CDS	120861	120945	1	+	1	transcript_id "g43.t1"; gene_id "g43";
ctg17	AUGUSTUS	exon	120861	120945	.	+	.	transcript_id "g43.t1"; gene_id "g43";
ctg17	AUGUSTUS	intron	120946	120999	1	+	.	transcript_id "g43.t1"; gene_id "g43";
ctg17	AUGUSTUS	CDS	121000	121085	1	+	0	transcript_id "g43.t1"; gene_id "g43";
ctg17	AUGUSTUS	exon	121000	121085	.	+	.	transcript_id "g43.t1"; gene_id "g43";
ctg17	AUGUSTUS	intron	121086	121137	1	+	.	transcript_id "g43.t1"; gene_id "g43";
ctg17	AUGUSTUS	CDS	121138	121288	1	+	1	transcript_id "g43.t1"; gene_id "g43";
ctg17	AUGUSTUS	exon	121138	121288	.	+	.	transcript_id "g43.t1"; gene_id "g43";
ctg17	AUGUSTUS	intron	121289	121341	1	+	.	transcript_id "g43.t1"; gene_id "g43";
ctg17	AUGUSTUS	CDS	121342	121413	1	+	0	transcript_id "g43.t1"; gene_id "g43";
ctg17	AUGUSTUS	exon	121342	121413	.	+	.	transcript_id "g43.t1"; gene_id "g43";
ctg17	AUGUSTUS	intron	121414	121475	1	+	.	transcript_id "g43.t1"; gene_id "g43";
ctg17	AUGUSTUS	CDS	121476	121606	1	+	0	transcript_id "g43.t1"; gene_id "g43";
ctg17	AUGUSTUS	exon	121476	121606	.	+	.	transcript_id "g43.t1"; gene_id "g43";
ctg17	AUGUSTUS	intron	121607	121662	1	+	.	transcript_id "g43.t1"; gene_id "g43";
ctg17	AUGUSTUS	CDS	121663	121761	1	+	1	transcript_id "g43.t1"; gene_id "g43";
ctg17	AUGUSTUS	exon	121663	121761	.	+	.	transcript_id "g43.t1"; gene_id "g43";
ctg17	AUGUSTUS	intron	121762	121814	1	+	.	transcript_id "g43.t1"; gene_id "g43";
ctg17	AUGUSTUS	CDS	121815	122025	0.75	+	1	transcript_id "g43.t1"; gene_id "g43";
ctg17	AUGUSTUS	exon	121815	122025	.	+	.	transcript_id "g43.t1"; gene_id "g43";
ctg17	AUGUSTUS	stop_codon	122023	122025	.	+	0	transcript_id "g43.t1"; gene_id "g43";
ctg17	AUGUSTUS	gene	122197	122686	0.75	+	.	g44
ctg17	AUGUSTUS	transcript	122197	122686	0.75	+	.	g44.t1
ctg17	AUGUSTUS	start_codon	122197	122199	.	+	0	transcript_id "g44.t1"; gene_id "g44";
ctg17	AUGUSTUS	CDS	122197	122280	0.76	+	0	transcript_id "g44.t1"; gene_id "g44";
ctg17	AUGUSTUS	exon	122197	122280	.	+	.	transcript_id "g44.t1"; gene_id "g44";
ctg17	AUGUSTUS	intron	122281	122333	1	+	.	transcript_id "g44.t1"; gene_id "g44";
ctg17	AUGUSTUS	CDS	122334	122491	1	+	0	transcript_id "g44.t1"; gene_id "g44";
ctg17	AUGUSTUS	exon	122334	122491	.	+	.	transcript_id "g44.t1"; gene_id "g44";
ctg17	AUGUSTUS	intron	122492	122559	1	+	.	transcript_id "g44.t1"; gene_id "g44";
ctg17	AUGUSTUS	CDS	122560	122686	0.99	+	1	transcript_id "g44.t1"; gene_id "g44";
ctg17	AUGUSTUS	exon	122560	122686	.	+	.	transcript_id "g44.t1"; gene_id "g44";
ctg17	AUGUSTUS	stop_codon	122684	122686	.	+	0	transcript_id "g44.t1"; gene_id "g44";
ctg17	AUGUSTUS	gene	123777	124289	0.26	+	.	g45
ctg17	AUGUSTUS	transcript	123777	124289	0.26	+	.	g45.t1
ctg17	AUGUSTUS	start_codon	123777	123779	.	+	0	transcript_id "g45.t1"; gene_id "g45";
ctg17	AUGUSTUS	CDS	123777	123818	0.68	+	0	transcript_id "g45.t1"; gene_id "g45";
ctg17	AUGUSTUS	exon	123777	123818	.	+	.	transcript_id "g45.t1"; gene_id "g45";
ctg17	AUGUSTUS	intron	123819	123881	0.91	+	.	transcript_id "g45.t1"; gene_id "g45";
ctg17	AUGUSTUS	CDS	123882	123954	0.38	+	0	transcript_id "g45.t1"; gene_id "g45";
ctg17	AUGUSTUS	exon	123882	123954	.	+	.	transcript_id "g45.t1"; gene_id "g45";
ctg17	AUGUSTUS	intron	123955	124010	0.32	+	.	transcript_id "g45.t1"; gene_id "g45";
ctg17	AUGUSTUS	CDS	124011	124157	0.32	+	2	transcript_id "g45.t1"; gene_id "g45";
ctg17	AUGUSTUS	exon	124011	124157	.	+	.	transcript_id "g45.t1"; gene_id "g45";
ctg17	AUGUSTUS	intron	124158	124233	0.62	+	.	transcript_id "g45.t1"; gene_id "g45";
ctg17	AUGUSTUS	CDS	124234	124289	0.54	+	2	transcript_id "g45.t1"; gene_id "g45";
ctg17	AUGUSTUS	exon	124234	124289	.	+	.	transcript_id "g45.t1"; gene_id "g45";
ctg17	AUGUSTUS	stop_codon	124287	124289	.	+	0	transcript_id "g45.t1"; gene_id "g45";
ctg17	AUGUSTUS	gene	126213	128842	0.72	-	.	g46
ctg17	AUGUSTUS	transcript	126213	128842	0.72	-	.	g46.t1
ctg17	AUGUSTUS	stop_codon	126213	126215	.	-	0	transcript_id "g46.t1"; gene_id "g46";
ctg17	AUGUSTUS	CDS	126213	126328	0.73	-	2	transcript_id "g46.t1"; gene_id "g46";
ctg17	AUGUSTUS	exon	126213	126328	.	-	.	transcript_id "g46.t1"; gene_id "g46";
ctg17	AUGUSTUS	intron	126329	126385	1	-	.	transcript_id "g46.t1"; gene_id "g46";
ctg17	AUGUSTUS	CDS	126386	126492	1	-	1	transcript_id "g46.t1"; gene_id "g46";
ctg17	AUGUSTUS	exon	126386	126492	.	-	.	transcript_id "g46.t1"; gene_id "g46";
ctg17	AUGUSTUS	intron	126493	126559	1	-	.	transcript_id "g46.t1"; gene_id "g46";
ctg17	AUGUSTUS	CDS	126560	126585	1	-	0	transcript_id "g46.t1"; gene_id "g46";
ctg17	AUGUSTUS	exon	126560	126585	.	-	.	transcript_id "g46.t1"; gene_id "g46";
ctg17	AUGUSTUS	intron	126586	126646	1	-	.	transcript_id "g46.t1"; gene_id "g46";
ctg17	AUGUSTUS	CDS	126647	126744	1	-	2	transcript_id "g46.t1"; gene_id "g46";
ctg17	AUGUSTUS	exon	126647	126744	.	-	.	transcript_id "g46.t1"; gene_id "g46";
ctg17	AUGUSTUS	intron	126745	126988	1	-	.	transcript_id "g46.t1"; gene_id "g46";
ctg17	AUGUSTUS	CDS	126989	127050	1	-	1	transcript_id "g46.t1"; gene_id "g46";
ctg17	AUGUSTUS	exon	126989	127050	.	-	.	transcript_id "g46.t1"; gene_id "g46";
ctg17	AUGUSTUS	intron	127051	127123	1	-	.	transcript_id "g46.t1"; gene_id "g46";
ctg17	AUGUSTUS	CDS	127124	127156	1	-	1	transcript_id "g46.t1"; gene_id "g46";
ctg17	AUGUSTUS	exon	127124	127156	.	-	.	transcript_id "g46.t1"; gene_id "g46";
ctg17	AUGUSTUS	intron	127157	127216	1	-	.	transcript_id "g46.t1"; gene_id "g46";
ctg17	AUGUSTUS	CDS	127217	127491	1	-	0	transcript_id "g46.t1"; gene_id "g46";
ctg17	AUGUSTUS	exon	127217	127491	.	-	.	transcript_id "g46.t1"; gene_id "g46";
ctg17	AUGUSTUS	intron	127492	127563	1	-	.	transcript_id "g46.t1"; gene_id "g46";
ctg17	AUGUSTUS	CDS	127564	127643	1	-	2	transcript_id "g46.t1"; gene_id "g46";
ctg17	AUGUSTUS	exon	127564	127643	.	-	.	transcript_id "g46.t1"; gene_id "g46";
ctg17	AUGUSTUS	intron	127644	127700	1	-	.	transcript_id "g46.t1"; gene_id "g46";
ctg17	AUGUSTUS	CDS	127701	128061	1	-	0	transcript_id "g46.t1"; gene_id "g46";
ctg17	AUGUSTUS	exon	127701	128061	.	-	.	transcript_id "g46.t1"; gene_id "g46";
ctg17	AUGUSTUS	intron	128062	128118	1	-	.	transcript_id "g46.t1"; gene_id "g46";
ctg17	AUGUSTUS	CDS	128119	128383	1	-	1	transcript_id "g46.t1"; gene_id "g46";
ctg17	AUGUSTUS	exon	128119	128383	.	-	.	transcript_id "g46.t1"; gene_id "g46";
ctg17	AUGUSTUS	intron	128384	128442	1	-	.	transcript_id "g46.t1"; gene_id "g46";
ctg17	AUGUSTUS	CDS	128443	128475	1	-	1	transcript_id "g46.t1"; gene_id "g46";
ctg17	AUGUSTUS	exon	128443	128475	.	-	.	transcript_id "g46.t1"; gene_id "g46";
ctg17	AUGUSTUS	intron	128476	128532	1	-	.	transcript_id "g46.t1"; gene_id "g46";
ctg17	AUGUSTUS	CDS	128533	128753	1	-	0	transcript_id "g46.t1"; gene_id "g46";
ctg17	AUGUSTUS	exon	128533	128753	.	-	.	transcript_id "g46.t1"; gene_id "g46";
ctg17	AUGUSTUS	intron	128754	128827	1	-	.	transcript_id "g46.t1"; gene_id "g46";
ctg17	AUGUSTUS	CDS	128828	128842	0.98	-	0	transcript_id "g46.t1"; gene_id "g46";
ctg17	AUGUSTUS	exon	128828	128842	.	-	.	transcript_id "g46.t1"; gene_id "g46";
ctg17	AUGUSTUS	start_codon	128840	128842	.	-	0	transcript_id "g46.t1"; gene_id "g46";
ctg17	AUGUSTUS	gene	128868	130849	0.84	-	.	g47
ctg17	AUGUSTUS	transcript	128868	130849	0.39	-	.	g47.t1
ctg17	AUGUSTUS	stop_codon	128868	128870	.	-	0	transcript_id "g47.t1"; gene_id "g47";
ctg17	AUGUSTUS	CDS	128868	128932	0.97	-	2	transcript_id "g47.t1"; gene_id "g47";
ctg17	AUGUSTUS	exon	128868	128932	.	-	.	transcript_id "g47.t1"; gene_id "g47";
ctg17	AUGUSTUS	intron	128933	128988	1	-	.	transcript_id "g47.t1"; gene_id "g47";
ctg17	AUGUSTUS	CDS	128989	129482	0.97	-	1	transcript_id "g47.t1"; gene_id "g47";
ctg17	AUGUSTUS	exon	128989	129482	.	-	.	transcript_id "g47.t1"; gene_id "g47";
ctg17	AUGUSTUS	intron	129483	129555	1	-	.	transcript_id "g47.t1"; gene_id "g47";
ctg17	AUGUSTUS	CDS	129556	130111	1	-	2	transcript_id "g47.t1"; gene_id "g47";
ctg17	AUGUSTUS	exon	129556	130111	.	-	.	transcript_id "g47.t1"; gene_id "g47";
ctg17	AUGUSTUS	intron	130112	130283	1	-	.	transcript_id "g47.t1"; gene_id "g47";
ctg17	AUGUSTUS	CDS	130284	130451	1	-	2	transcript_id "g47.t1"; gene_id "g47";
ctg17	AUGUSTUS	exon	130284	130451	.	-	.	transcript_id "g47.t1"; gene_id "g47";
ctg17	AUGUSTUS	intron	130452	130503	1	-	.	transcript_id "g47.t1"; gene_id "g47";
ctg17	AUGUSTUS	CDS	130504	130644	0.55	-	2	transcript_id "g47.t1"; gene_id "g47";
ctg17	AUGUSTUS	exon	130504	130644	.	-	.	transcript_id "g47.t1"; gene_id "g47";
ctg17	AUGUSTUS	intron	130645	130715	0.55	-	.	transcript_id "g47.t1"; gene_id "g47";
ctg17	AUGUSTUS	CDS	130716	130760	0.94	-	2	transcript_id "g47.t1"; gene_id "g47";
ctg17	AUGUSTUS	exon	130716	130760	.	-	.	transcript_id "g47.t1"; gene_id "g47";
ctg17	AUGUSTUS	intron	130761	130833	1	-	.	transcript_id "g47.t1"; gene_id "g47";
ctg17	AUGUSTUS	CDS	130834	130849	0.7	-	0	transcript_id "g47.t1"; gene_id "g47";
ctg17	AUGUSTUS	exon	130834	130849	.	-	.	transcript_id "g47.t1"; gene_id "g47";
ctg17	AUGUSTUS	start_codon	130847	130849	.	-	0	transcript_id "g47.t1"; gene_id "g47";
ctg17	AUGUSTUS	transcript	128868	130849	0.45	-	.	g47.t2
ctg17	AUGUSTUS	stop_codon	128868	128870	.	-	0	transcript_id "g47.t2"; gene_id "g47";
ctg17	AUGUSTUS	CDS	128868	128932	0.99	-	2	transcript_id "g47.t2"; gene_id "g47";
ctg17	AUGUSTUS	exon	128868	128932	.	-	.	transcript_id "g47.t2"; gene_id "g47";
ctg17	AUGUSTUS	intron	128933	128988	1	-	.	transcript_id "g47.t2"; gene_id "g47";
ctg17	AUGUSTUS	CDS	128989	129482	0.99	-	1	transcript_id "g47.t2"; gene_id "g47";
ctg17	AUGUSTUS	exon	128989	129482	.	-	.	transcript_id "g47.t2"; gene_id "g47";
ctg17	AUGUSTUS	intron	129483	129555	1	-	.	transcript_id "g47.t2"; gene_id "g47";
ctg17	AUGUSTUS	CDS	129556	130111	1	-	2	transcript_id "g47.t2"; gene_id "g47";
ctg17	AUGUSTUS	exon	129556	130111	.	-	.	transcript_id "g47.t2"; gene_id "g47";
ctg17	AUGUSTUS	intron	130112	130283	1	-	.	transcript_id "g47.t2"; gene_id "g47";
ctg17	AUGUSTUS	CDS	130284	130362	1	-	0	transcript_id "g47.t2"; gene_id "g47";
ctg17	AUGUSTUS	exon	130284	130362	.	-	.	transcript_id "g47.t2"; gene_id "g47";
ctg17	AUGUSTUS	intron	130363	130421	1	-	.	transcript_id "g47.t2"; gene_id "g47";
ctg17	AUGUSTUS	CDS	130422	130451	1	-	0	transcript_id "g47.t2"; gene_id "g47";
ctg17	AUGUSTUS	exon	130422	130451	.	-	.	transcript_id "g47.t2"; gene_id "g47";
ctg17	AUGUSTUS	intron	130452	130549	1	-	.	transcript_id "g47.t2"; gene_id "g47";
ctg17	AUGUSTUS	CDS	130550	130644	0.59	-	2	transcript_id "g47.t2"; gene_id "g47";
ctg17	AUGUSTUS	exon	130550	130644	.	-	.	transcript_id "g47.t2"; gene_id "g47";
ctg17	AUGUSTUS	intron	130645	130715	0.59	-	.	transcript_id "g47.t2"; gene_id "g47";
ctg17	AUGUSTUS	CDS	130716	130760	0.95	-	2	transcript_id "g47.t2"; gene_id "g47";
ctg17	AUGUSTUS	exon	130716	130760	.	-	.	transcript_id "g47.t2"; gene_id "g47";
ctg17	AUGUSTUS	intron	130761	130833	1	-	.	transcript_id "g47.t2"; gene_id "g47";
ctg17	AUGUSTUS	CDS	130834	130849	0.71	-	0	transcript_id "g47.t2"; gene_id "g47";
ctg17	AUGUSTUS	exon	130834	130849	.	-	.	transcript_id "g47.t2"; gene_id "g47";
ctg17	AUGUSTUS	start_codon	130847	130849	.	-	0	transcript_id "g47.t2"; gene_id "g47";
ctg17	AUGUSTUS	gene	131276	131680	0.96	+	.	g48
ctg17	AUGUSTUS	transcript	131276	131680	0.96	+	.	g48.t1
ctg17	AUGUSTUS	start_codon	131276	131278	.	+	0	transcript_id "g48.t1"; gene_id "g48";
ctg17	AUGUSTUS	CDS	131276	131291	0.99	+	0	transcript_id "g48.t1"; gene_id "g48";
ctg17	AUGUSTUS	exon	131276	131291	.	+	.	transcript_id "g48.t1"; gene_id "g48";
ctg17	AUGUSTUS	intron	131292	131338	0.99	+	.	transcript_id "g48.t1"; gene_id "g48";
ctg17	AUGUSTUS	CDS	131339	131356	0.99	+	2	transcript_id "g48.t1"; gene_id "g48";
ctg17	AUGUSTUS	exon	131339	131356	.	+	.	transcript_id "g48.t1"; gene_id "g48";
ctg17	AUGUSTUS	intron	131357	131413	1	+	.	transcript_id "g48.t1"; gene_id "g48";
ctg17	AUGUSTUS	CDS	131414	131590	1	+	2	transcript_id "g48.t1"; gene_id "g48";
ctg17	AUGUSTUS	exon	131414	131590	.	+	.	transcript_id "g48.t1"; gene_id "g48";
ctg17	AUGUSTUS	intron	131591	131648	1	+	.	transcript_id "g48.t1"; gene_id "g48";
ctg17	AUGUSTUS	CDS	131649	131680	0.97	+	2	transcript_id "g48.t1"; gene_id "g48";
ctg17	AUGUSTUS	exon	131649	131680	.	+	.	transcript_id "g48.t1"; gene_id "g48";
ctg17	AUGUSTUS	stop_codon	131678	131680	.	+	0	transcript_id "g48.t1"; gene_id "g48";
ctg17	AUGUSTUS	gene	132026	132910	1.76	+	.	g49
ctg17	AUGUSTUS	transcript	132026	132910	0.95	+	.	g49.t1
ctg17	AUGUSTUS	start_codon	132026	132028	.	+	0	transcript_id "g49.t1"; gene_id "g49";
ctg17	AUGUSTUS	CDS	132026	132037	1	+	0	transcript_id "g49.t1"; gene_id "g49";
ctg17	AUGUSTUS	exon	132026	132037	.	+	.	transcript_id "g49.t1"; gene_id "g49";
ctg17	AUGUSTUS	intron	132038	132090	1	+	.	transcript_id "g49.t1"; gene_id "g49";
ctg17	AUGUSTUS	CDS	132091	132267	0.98	+	0	transcript_id "g49.t1"; gene_id "g49";
ctg17	AUGUSTUS	exon	132091	132267	.	+	.	transcript_id "g49.t1"; gene_id "g49";
ctg17	AUGUSTUS	intron	132268	132377	1	+	.	transcript_id "g49.t1"; gene_id "g49";
ctg17	AUGUSTUS	CDS	132378	132456	1	+	0	transcript_id "g49.t1"; gene_id "g49";
ctg17	AUGUSTUS	exon	132378	132456	.	+	.	transcript_id "g49.t1"; gene_id "g49";
ctg17	AUGUSTUS	intron	132457	132529	1	+	.	transcript_id "g49.t1"; gene_id "g49";
ctg17	AUGUSTUS	CDS	132530	132553	0.99	+	2	transcript_id "g49.t1"; gene_id "g49";
ctg17	AUGUSTUS	exon	132530	132553	.	+	.	transcript_id "g49.t1"; gene_id "g49";
ctg17	AUGUSTUS	intron	132554	132605	0.99	+	.	transcript_id "g49.t1"; gene_id "g49";
ctg17	AUGUSTUS	CDS	132606	132611	0.99	+	2	transcript_id "g49.t1"; gene_id "g49";
ctg17	AUGUSTUS	exon	132606	132611	.	+	.	transcript_id "g49.t1"; gene_id "g49";
ctg17	AUGUSTUS	intron	132612	132684	0.98	+	.	transcript_id "g49.t1"; gene_id "g49";
ctg17	AUGUSTUS	CDS	132685	132748	0.98	+	2	transcript_id "g49.t1"; gene_id "g49";
ctg17	AUGUSTUS	exon	132685	132748	.	+	.	transcript_id "g49.t1"; gene_id "g49";
ctg17	AUGUSTUS	intron	132749	132806	1	+	.	transcript_id "g49.t1"; gene_id "g49";
ctg17	AUGUSTUS	CDS	132807	132851	0.98	+	1	transcript_id "g49.t1"; gene_id "g49";
ctg17	AUGUSTUS	exon	132807	132851	.	+	.	transcript_id "g49.t1"; gene_id "g49";
ctg17	AUGUSTUS	intron	132852	132903	0.99	+	.	transcript_id "g49.t1"; gene_id "g49";
ctg17	AUGUSTUS	CDS	132904	132910	0.98	+	1	transcript_id "g49.t1"; gene_id "g49";
ctg17	AUGUSTUS	exon	132904	132910	.	+	.	transcript_id "g49.t1"; gene_id "g49";
ctg17	AUGUSTUS	stop_codon	132908	132910	.	+	0	transcript_id "g49.t1"; gene_id "g49";
ctg17	AUGUSTUS	transcript	132026	132910	0.81	+	.	g49.t2
ctg17	AUGUSTUS	start_codon	132026	132028	.	+	0	transcript_id "g49.t2"; gene_id "g49";
ctg17	AUGUSTUS	CDS	132026	132037	1	+	0	transcript_id "g49.t2"; gene_id "g49";
ctg17	AUGUSTUS	exon	132026	132037	.	+	.	transcript_id "g49.t2"; gene_id "g49";
ctg17	AUGUSTUS	intron	132038	132090	1	+	.	transcript_id "g49.t2"; gene_id "g49";
ctg17	AUGUSTUS	CDS	132091	132267	0.93	+	0	transcript_id "g49.t2"; gene_id "g49";
ctg17	AUGUSTUS	exon	132091	132267	.	+	.	transcript_id "g49.t2"; gene_id "g49";
ctg17	AUGUSTUS	intron	132268	132377	1	+	.	transcript_id "g49.t2"; gene_id "g49";
ctg17	AUGUSTUS	CDS	132378	132456	1	+	0	transcript_id "g49.t2"; gene_id "g49";
ctg17	AUGUSTUS	exon	132378	132456	.	+	.	transcript_id "g49.t2"; gene_id "g49";
ctg17	AUGUSTUS	intron	132457	132529	1	+	.	transcript_id "g49.t2"; gene_id "g49";
ctg17	AUGUSTUS	CDS	132530	132549	0.94	+	2	transcript_id "g49.t2"; gene_id "g49";
ctg17	AUGUSTUS	exon	132530	132549	.	+	.	transcript_id "g49.t2"; gene_id "g49";
ctg17	AUGUSTUS	intron	132550	132684	0.86	+	.	transcript_id "g49.t2"; gene_id "g49";
ctg17	AUGUSTUS	CDS	132685	132752	0.86	+	0	transcript_id "g49.t2"; gene_id "g49";
ctg17	AUGUSTUS	exon	132685	132752	.	+	.	transcript_id "g49.t2"; gene_id "g49";
ctg17	AUGUSTUS	intron	132753	132806	0.94	+	.	transcript_id "g49.t2"; gene_id "g49";
ctg17	AUGUSTUS	CDS	132807	132851	0.95	+	1	transcript_id "g49.t2"; gene_id "g49";
ctg17	AUGUSTUS	exon	132807	132851	.	+	.	transcript_id "g49.t2"; gene_id "g49";
ctg17	AUGUSTUS	intron	132852	132903	0.99	+	.	transcript_id "g49.t2"; gene_id "g49";
ctg17	AUGUSTUS	CDS	132904	132910	0.96	+	1	transcript_id "g49.t2"; gene_id "g49";
ctg17	AUGUSTUS	exon	132904	132910	.	+	.	transcript_id "g49.t2"; gene_id "g49";
ctg17	AUGUSTUS	stop_codon	132908	132910	.	+	0	transcript_id "g49.t2"; gene_id "g49";
ctg17	AUGUSTUS	gene	132967	133490	0.58	+	.	g50
ctg17	AUGUSTUS	transcript	132967	133490	0.58	+	.	g50.t1
ctg17	AUGUSTUS	start_codon	132967	132969	.	+	0	transcript_id "g50.t1"; gene_id "g50";
ctg17	AUGUSTUS	CDS	132967	133050	0.98	+	0	transcript_id "g50.t1"; gene_id "g50";
ctg17	AUGUSTUS	exon	132967	133050	.	+	.	transcript_id "g50.t1"; gene_id "g50";
ctg17	AUGUSTUS	intron	133051	133115	1	+	.	transcript_id "g50.t1"; gene_id "g50";
ctg17	AUGUSTUS	CDS	133116	133134	1	+	0	transcript_id "g50.t1"; gene_id "g50";
ctg17	AUGUSTUS	exon	133116	133134	.	+	.	transcript_id "g50.t1"; gene_id "g50";
ctg17	AUGUSTUS	intron	133135	133192	1	+	.	transcript_id "g50.t1"; gene_id "g50";
ctg17	AUGUSTUS	CDS	133193	133336	0.83	+	2	transcript_id "g50.t1"; gene_id "g50";
ctg17	AUGUSTUS	exon	133193	133336	.	+	.	transcript_id "g50.t1"; gene_id "g50";
ctg17	AUGUSTUS	intron	133337	133403	0.6	+	.	transcript_id "g50.t1"; gene_id "g50";
ctg17	AUGUSTUS	CDS	133404	133416	0.63	+	2	transcript_id "g50.t1"; gene_id "g50";
ctg17	AUGUSTUS	exon	133404	133416	.	+	.	transcript_id "g50.t1"; gene_id "g50";
ctg17	AUGUSTUS	intron	133417	133468	0.99	+	.	transcript_id "g50.t1"; gene_id "g50";
ctg17	AUGUSTUS	CDS	133469	133490	0.98	+	1	transcript_id "g50.t1"; gene_id "g50";
ctg17	AUGUSTUS	exon	133469	133490	.	+	.	transcript_id "g50.t1"; gene_id "g50";
ctg17	AUGUSTUS	stop_codon	133488	133490	.	+	0	transcript_id "g50.t1"; gene_id "g50";
ctg17	AUGUSTUS	gene	136382	140127	0.83	-	.	g51
ctg17	AUGUSTUS	transcript	136382	140127	0.83	-	.	g51.t1
ctg17	AUGUSTUS	stop_codon	136382	136384	.	-	0	transcript_id "g51.t1"; gene_id "g51";
ctg17	AUGUSTUS	CDS	136382	136443	1	-	2	transcript_id "g51.t1"; gene_id "g51";
ctg17	AUGUSTUS	exon	136382	136443	.	-	.	transcript_id "g51.t1"; gene_id "g51";
ctg17	AUGUSTUS	intron	136444	136499	1	-	.	transcript_id "g51.t1"; gene_id "g51";
ctg17	AUGUSTUS	CDS	136500	136602	1	-	0	transcript_id "g51.t1"; gene_id "g51";
ctg17	AUGUSTUS	exon	136500	136602	.	-	.	transcript_id "g51.t1"; gene_id "g51";
ctg17	AUGUSTUS	intron	136603	136655	1	-	.	transcript_id "g51.t1"; gene_id "g51";
ctg17	AUGUSTUS	CDS	136656	136801	1	-	2	transcript_id "g51.t1"; gene_id "g51";
ctg17	AUGUSTUS	exon	136656	136801	.	-	.	transcript_id "g51.t1"; gene_id "g51";
ctg17	AUGUSTUS	intron	136802	136866	1	-	.	transcript_id "g51.t1"; gene_id "g51";
ctg17	AUGUSTUS	CDS	136867	137050	1	-	0	transcript_id "g51.t1"; gene_id "g51";
ctg17	AUGUSTUS	exon	136867	137050	.	-	.	transcript_id "g51.t1"; gene_id "g51";
ctg17	AUGUSTUS	intron	137051	137103	1	-	.	transcript_id "g51.t1"; gene_id "g51";
ctg17	AUGUSTUS	CDS	137104	137173	1	-	1	transcript_id "g51.t1"; gene_id "g51";
ctg17	AUGUSTUS	exon	137104	137173	.	-	.	transcript_id "g51.t1"; gene_id "g51";
ctg17	AUGUSTUS	intron	137174	137229	1	-	.	transcript_id "g51.t1"; gene_id "g51";
ctg17	AUGUSTUS	CDS	137230	137372	1	-	0	transcript_id "g51.t1"; gene_id "g51";
ctg17	AUGUSTUS	exon	137230	137372	.	-	.	transcript_id "g51.t1"; gene_id "g51";
ctg17	AUGUSTUS	intron	137373	137431	1	-	.	transcript_id "g51.t1"; gene_id "g51";
ctg17	AUGUSTUS	CDS	137432	137848	1	-	0	transcript_id "g51.t1"; gene_id "g51";
ctg17	AUGUSTUS	exon	137432	137848	.	-	.	transcript_id "g51.t1"; gene_id "g51";
ctg17	AUGUSTUS	intron	137849	137901	1	-	.	transcript_id "g51.t1"; gene_id "g51";
ctg17	AUGUSTUS	CDS	137902	138003	1	-	0	transcript_id "g51.t1"; gene_id "g51";
ctg17	AUGUSTUS	exon	137902	138003	.	-	.	transcript_id "g51.t1"; gene_id "g51";
ctg17	AUGUSTUS	intron	138004	138056	1	-	.	transcript_id "g51.t1"; gene_id "g51";
ctg17	AUGUSTUS	CDS	138057	138107	1	-	0	transcript_id "g51.t1"; gene_id "g51";
ctg17	AUGUSTUS	exon	138057	138107	.	-	.	transcript_id "g51.t1"; gene_id "g51";
ctg17	AUGUSTUS	intron	138108	138162	1	-	.	transcript_id "g51.t1"; gene_id "g51";
ctg17	AUGUSTUS	CDS	138163	138256	1	-	1	transcript_id "g51.t1"; gene_id "g51";
ctg17	AUGUSTUS	exon	138163	138256	.	-	.	transcript_id "g51.t1"; gene_id "g51";
ctg17	AUGUSTUS	intron	138257	138318	1	-	.	transcript_id "g51.t1"; gene_id "g51";
ctg17	AUGUSTUS	CDS	138319	138332	1	-	0	transcript_id "g51.t1"; gene_id "g51";
ctg17	AUGUSTUS	exon	138319	138332	.	-	.	transcript_id "g51.t1"; gene_id "g51";
ctg17	AUGUSTUS	intron	138333	138399	1	-	.	transcript_id "g51.t1"; gene_id "g51";
ctg17	AUGUSTUS	CDS	138400	138518	1	-	2	transcript_id "g51.t1"; gene_id "g51";
ctg17	AUGUSTUS	exon	138400	138518	.	-	.	transcript_id "g51.t1"; gene_id "g51";
ctg17	AUGUSTUS	intron	138519	138594	1	-	.	transcript_id "g51.t1"; gene_id "g51";
ctg17	AUGUSTUS	CDS	138595	138678	1	-	2	transcript_id "g51.t1"; gene_id "g51";
ctg17	AUGUSTUS	exon	138595	138678	.	-	.	transcript_id "g51.t1"; gene_id "g51";
ctg17	AUGUSTUS	intron	138679	138739	1	-	.	transcript_id "g51.t1"; gene_id "g51";
ctg17	AUGUSTUS	CDS	138740	138829	1	-	2	transcript_id "g51.t1"; gene_id "g51";
ctg17	AUGUSTUS	exon	138740	138829	.	-	.	transcript_id "g51.t1"; gene_id "g51";
ctg17	AUGUSTUS	intron	138830	138885	1	-	.	transcript_id "g51.t1"; gene_id "g51";
ctg17	AUGUSTUS	CDS	138886	138928	1	-	0	transcript_id "g51.t1"; gene_id "g51";
ctg17	AUGUSTUS	exon	138886	138928	.	-	.	transcript_id "g51.t1"; gene_id "g51";
ctg17	AUGUSTUS	intron	138929	139002	1	-	.	transcript_id "g51.t1"; gene_id "g51";
ctg17	AUGUSTUS	CDS	139003	139155	1	-	0	transcript_id "g51.t1"; gene_id "g51";
ctg17	AUGUSTUS	exon	139003	139155	.	-	.	transcript_id "g51.t1"; gene_id "g51";
ctg17	AUGUSTUS	intron	139156	139210	1	-	.	transcript_id "g51.t1"; gene_id "g51";
ctg17	AUGUSTUS	CDS	139211	140063	0.83	-	1	transcript_id "g51.t1"; gene_id "g51";
ctg17	AUGUSTUS	exon	139211	140063	.	-	.	transcript_id "g51.t1"; gene_id "g51";
ctg17	AUGUSTUS	intron	140064	140122	1	-	.	transcript_id "g51.t1"; gene_id "g51";
ctg17	AUGUSTUS	CDS	140123	140127	1	-	0	transcript_id "g51.t1"; gene_id "g51";
ctg17	AUGUSTUS	exon	140123	140127	.	-	.	transcript_id "g51.t1"; gene_id "g51";
ctg17	AUGUSTUS	start_codon	140125	140127	.	-	0	transcript_id "g51.t1"; gene_id "g51";
ctg17	AUGUSTUS	gene	144341	145830	0.92	-	.	g52
ctg17	AUGUSTUS	transcript	144341	145830	0.92	-	.	g52.t1
ctg17	AUGUSTUS	stop_codon	144341	144343	.	-	0	transcript_id "g52.t1"; gene_id "g52";
ctg17	AUGUSTUS	CDS	144341	144523	0.93	-	0	transcript_id "g52.t1"; gene_id "g52";
ctg17	AUGUSTUS	exon	144341	144523	.	-	.	transcript_id "g52.t1"; gene_id "g52";
ctg17	AUGUSTUS	intron	144524	144589	1	-	.	transcript_id "g52.t1"; gene_id "g52";
ctg17	AUGUSTUS	CDS	144590	144616	1	-	0	transcript_id "g52.t1"; gene_id "g52";
ctg17	AUGUSTUS	exon	144590	144616	.	-	.	transcript_id "g52.t1"; gene_id "g52";
ctg17	AUGUSTUS	intron	144617	144689	1	-	.	transcript_id "g52.t1"; gene_id "g52";
ctg17	AUGUSTUS	CDS	144690	144857	1	-	0	transcript_id "g52.t1"; gene_id "g52";
ctg17	AUGUSTUS	exon	144690	144857	.	-	.	transcript_id "g52.t1"; gene_id "g52";
ctg17	AUGUSTUS	intron	144858	144912	1	-	.	transcript_id "g52.t1"; gene_id "g52";
ctg17	AUGUSTUS	CDS	144913	145002	1	-	0	transcript_id "g52.t1"; gene_id "g52";
ctg17	AUGUSTUS	exon	144913	145002	.	-	.	transcript_id "g52.t1"; gene_id "g52";
ctg17	AUGUSTUS	intron	145003	145065	1	-	.	transcript_id "g52.t1"; gene_id "g52";
ctg17	AUGUSTUS	CDS	145066	145830	0.99	-	0	transcript_id "g52.t1"; gene_id "g52";
ctg17	AUGUSTUS	exon	145066	145830	.	-	.	transcript_id "g52.t1"; gene_id "g52";
ctg17	AUGUSTUS	start_codon	145828	145830	.	-	0	transcript_id "g52.t1"; gene_id "g52";
ctg17	AUGUSTUS	gene	146165	150328	0.16	-	.	g53
ctg17	AUGUSTUS	transcript	146165	150328	0.16	-	.	g53.t1
ctg17	AUGUSTUS	stop_codon	146165	146167	.	-	0	transcript_id "g53.t1"; gene_id "g53";
ctg17	AUGUSTUS	CDS	146165	146355	0.95	-	2	transcript_id "g53.t1"; gene_id "g53";
ctg17	AUGUSTUS	exon	146165	146355	.	-	.	transcript_id "g53.t1"; gene_id "g53";
ctg17	AUGUSTUS	intron	146356	146416	1	-	.	transcript_id "g53.t1"; gene_id "g53";
ctg17	AUGUSTUS	CDS	146417	146518	1	-	2	transcript_id "g53.t1"; gene_id "g53";
ctg17	AUGUSTUS	exon	146417	146518	.	-	.	transcript_id "g53.t1"; gene_id "g53";
ctg17	AUGUSTUS	intron	146519	146572	1	-	.	transcript_id "g53.t1"; gene_id "g53";
ctg17	AUGUSTUS	CDS	146573	146683	1	-	2	transcript_id "g53.t1"; gene_id "g53";
ctg17	AUGUSTUS	exon	146573	146683	.	-	.	transcript_id "g53.t1"; gene_id "g53";
ctg17	AUGUSTUS	intron	146684	146746	1	-	.	transcript_id "g53.t1"; gene_id "g53";
ctg17	AUGUSTUS	CDS	146747	146863	1	-	2	transcript_id "g53.t1"; gene_id "g53";
ctg17	AUGUSTUS	exon	146747	146863	.	-	.	transcript_id "g53.t1"; gene_id "g53";
ctg17	AUGUSTUS	intron	146864	146920	1	-	.	transcript_id "g53.t1"; gene_id "g53";
ctg17	AUGUSTUS	CDS	146921	146948	1	-	0	transcript_id "g53.t1"; gene_id "g53";
ctg17	AUGUSTUS	exon	146921	146948	.	-	.	transcript_id "g53.t1"; gene_id "g53";
ctg17	AUGUSTUS	intron	146949	147000	1	-	.	transcript_id "g53.t1"; gene_id "g53";
ctg17	AUGUSTUS	CDS	147001	147231	1	-	0	transcript_id "g53.t1"; gene_id "g53";
ctg17	AUGUSTUS	exon	147001	147231	.	-	.	transcript_id "g53.t1"; gene_id "g53";
ctg17	AUGUSTUS	intron	147232	147286	1	-	.	transcript_id "g53.t1"; gene_id "g53";
ctg17	AUGUSTUS	CDS	147287	147717	1	-	2	transcript_id "g53.t1"; gene_id "g53";
ctg17	AUGUSTUS	exon	147287	147717	.	-	.	transcript_id "g53.t1"; gene_id "g53";
ctg17	AUGUSTUS	intron	147718	147773	1	-	.	transcript_id "g53.t1"; gene_id "g53";
ctg17	AUGUSTUS	CDS	147774	148023	1	-	0	transcript_id "g53.t1"; gene_id "g53";
ctg17	AUGUSTUS	exon	147774	148023	.	-	.	transcript_id "g53.t1"; gene_id "g53";
ctg17	AUGUSTUS	intron	148024	148090	1	-	.	transcript_id "g53.t1"; gene_id "g53";
ctg17	AUGUSTUS	CDS	148091	148216	1	-	0	transcript_id "g53.t1"; gene_id "g53";
ctg17	AUGUSTUS	exon	148091	148216	.	-	.	transcript_id "g53.t1"; gene_id "g53";
ctg17	AUGUSTUS	intron	148217	148277	1	-	.	transcript_id "g53.t1"; gene_id "g53";
ctg17	AUGUSTUS	CDS	148278	148648	1	-	2	transcript_id "g53.t1"; gene_id "g53";
ctg17	AUGUSTUS	exon	148278	148648	.	-	.	transcript_id "g53.t1"; gene_id "g53";
ctg17	AUGUSTUS	intron	148649	148705	1	-	.	transcript_id "g53.t1"; gene_id "g53";
ctg17	AUGUSTUS	CDS	148706	148926	1	-	1	transcript_id "g53.t1"; gene_id "g53";
ctg17	AUGUSTUS	exon	148706	148926	.	-	.	transcript_id "g53.t1"; gene_id "g53";
ctg17	AUGUSTUS	intron	148927	148986	1	-	.	transcript_id "g53.t1"; gene_id "g53";
ctg17	AUGUSTUS	CDS	148987	149123	1	-	0	transcript_id "g53.t1"; gene_id "g53";
ctg17	AUGUSTUS	exon	148987	149123	.	-	.	transcript_id "g53.t1"; gene_id "g53";
ctg17	AUGUSTUS	intron	149124	149180	1	-	.	transcript_id "g53.t1"; gene_id "g53";
ctg17	AUGUSTUS	CDS	149181	149262	1	-	1	transcript_id "g53.t1"; gene_id "g53";
ctg17	AUGUSTUS	exon	149181	149262	.	-	.	transcript_id "g53.t1"; gene_id "g53";
ctg17	AUGUSTUS	intron	149263	149316	1	-	.	transcript_id "g53.t1"; gene_id "g53";
ctg17	AUGUSTUS	CDS	149317	149766	0.99	-	1	transcript_id "g53.t1"; gene_id "g53";
ctg17	AUGUSTUS	exon	149317	149766	.	-	.	transcript_id "g53.t1"; gene_id "g53";
ctg17	AUGUSTUS	intron	149767	149827	1	-	.	transcript_id "g53.t1"; gene_id "g53";
ctg17	AUGUSTUS	CDS	149828	150192	1	-	0	transcript_id "g53.t1"; gene_id "g53";
ctg17	AUGUSTUS	exon	149828	150192	.	-	.	transcript_id "g53.t1"; gene_id "g53";
ctg17	AUGUSTUS	intron	150193	150247	1	-	.	transcript_id "g53.t1"; gene_id "g53";
ctg17	AUGUSTUS	CDS	150248	150328	0.18	-	0	transcript_id "g53.t1"; gene_id "g53";
ctg17	AUGUSTUS	exon	150248	150328	.	-	.	transcript_id "g53.t1"; gene_id "g53";
ctg17	AUGUSTUS	start_codon	150326	150328	.	-	0	transcript_id "g53.t1"; gene_id "g53";
ctg17	AUGUSTUS	gene	150896	155132	0.03	-	.	g54
ctg17	AUGUSTUS	transcript	150896	155132	0.03	-	.	g54.t1
ctg17	AUGUSTUS	stop_codon	150896	150898	.	-	0	transcript_id "g54.t1"; gene_id "g54";
ctg17	AUGUSTUS	CDS	150896	151013	0.12	-	1	transcript_id "g54.t1"; gene_id "g54";
ctg17	AUGUSTUS	exon	150896	151013	.	-	.	transcript_id "g54.t1"; gene_id "g54";
ctg17	AUGUSTUS	intron	151014	151090	1	-	.	transcript_id "g54.t1"; gene_id "g54";
ctg17	AUGUSTUS	CDS	151091	151108	0.14	-	1	transcript_id "g54.t1"; gene_id "g54";
ctg17	AUGUSTUS	exon	151091	151108	.	-	.	transcript_id "g54.t1"; gene_id "g54";
ctg17	AUGUSTUS	intron	151109	151195	0.14	-	.	transcript_id "g54.t1"; gene_id "g54";
ctg17	AUGUSTUS	CDS	151196	151201	0.15	-	1	transcript_id "g54.t1"; gene_id "g54";
ctg17	AUGUSTUS	exon	151196	151201	.	-	.	transcript_id "g54.t1"; gene_id "g54";
ctg17	AUGUSTUS	intron	151202	151269	1	-	.	transcript_id "g54.t1"; gene_id "g54";
ctg17	AUGUSTUS	CDS	151270	151446	0.27	-	1	transcript_id "g54.t1"; gene_id "g54";
ctg17	AUGUSTUS	exon	151270	151446	.	-	.	transcript_id "g54.t1"; gene_id "g54";
ctg17	AUGUSTUS	intron	151447	151531	0.73	-	.	transcript_id "g54.t1"; gene_id "g54";
ctg17	AUGUSTUS	CDS	151532	151957	0.73	-	1	transcript_id "g54.t1"; gene_id "g54";
ctg17	AUGUSTUS	exon	151532	151957	.	-	.	transcript_id "g54.t1"; gene_id "g54";
ctg17	AUGUSTUS	intron	151958	152014	1	-	.	transcript_id "g54.t1"; gene_id "g54";
ctg17	AUGUSTUS	CDS	152015	152690	0.95	-	2	transcript_id "g54.t1"; gene_id "g54";
ctg17	AUGUSTUS	exon	152015	152690	.	-	.	transcript_id "g54.t1"; gene_id "g54";
ctg17	AUGUSTUS	intron	152691	152893	0.6	-	.	transcript_id "g54.t1"; gene_id "g54";
ctg17	AUGUSTUS	CDS	152894	153310	0.5	-	2	transcript_id "g54.t1"; gene_id "g54";
ctg17	AUGUSTUS	exon	152894	153310	.	-	.	transcript_id "g54.t1"; gene_id "g54";
ctg17	AUGUSTUS	intron	153311	153450	0.56	-	.	transcript_id "g54.t1"; gene_id "g54";
ctg17	AUGUSTUS	CDS	153451	153468	0.56	-	2	transcript_id "g54.t1"; gene_id "g54";
ctg17	AUGUSTUS	exon	153451	153468	.	-	.	transcript_id "g54.t1"; gene_id "g54";
ctg17	AUGUSTUS	intron	153469	153546	1	-	.	transcript_id "g54.t1"; gene_id "g54";
ctg17	AUGUSTUS	CDS	153547	153566	0.67	-	1	transcript_id "g54.t1"; gene_id "g54";
ctg17	AUGUSTUS	exon	153547	153566	.	-	.	transcript_id "g54.t1"; gene_id "g54";
ctg17	AUGUSTUS	intron	153567	153811	0.67	-	.	transcript_id "g54.t1"; gene_id "g54";
ctg17	AUGUSTUS	CDS	153812	154716	0.96	-	0	transcript_id "g54.t1"; gene_id "g54";
ctg17	AUGUSTUS	exon	153812	154716	.	-	.	transcript_id "g54.t1"; gene_id "g54";
ctg17	AUGUSTUS	intron	154717	154784	1	-	.	transcript_id "g54.t1"; gene_id "g54";
ctg17	AUGUSTUS	CDS	154785	155025	1	-	1	transcript_id "g54.t1"; gene_id "g54";
ctg17	AUGUSTUS	exon	154785	155025	.	-	.	transcript_id "g54.t1"; gene_id "g54";
ctg17	AUGUSTUS	intron	155026	155079	1	-	.	transcript_id "g54.t1"; gene_id "g54";
ctg17	AUGUSTUS	CDS	155080	155132	1	-	0	transcript_id "g54.t1"; gene_id "g54";
ctg17	AUGUSTUS	exon	155080	155132	.	-	.	transcript_id "g54.t1"; gene_id "g54";
ctg17	AUGUSTUS	start_codon	155130	155132	.	-	0	transcript_id "g54.t1"; gene_id "g54";
ctg17	AUGUSTUS	gene	156076	157276	0.99	+	.	g55
ctg17	AUGUSTUS	transcript	156076	157276	0.99	+	.	g55.t1
ctg17	AUGUSTUS	start_codon	156076	156078	.	+	0	transcript_id "g55.t1"; gene_id "g55";
ctg17	AUGUSTUS	CDS	156076	156726	0.99	+	0	transcript_id "g55.t1"; gene_id "g55";
ctg17	AUGUSTUS	exon	156076	156726	.	+	.	transcript_id "g55.t1"; gene_id "g55";
ctg17	AUGUSTUS	intron	156727	156820	1	+	.	transcript_id "g55.t1"; gene_id "g55";
ctg17	AUGUSTUS	CDS	156821	157276	1	+	0	transcript_id "g55.t1"; gene_id "g55";
ctg17	AUGUSTUS	exon	156821	157276	.	+	.	transcript_id "g55.t1"; gene_id "g55";
ctg17	AUGUSTUS	stop_codon	157274	157276	.	+	0	transcript_id "g55.t1"; gene_id "g55";
ctg17	AUGUSTUS	gene	158002	158502	0.85	-	.	g56
ctg17	AUGUSTUS	transcript	158002	158502	0.85	-	.	g56.t1
ctg17	AUGUSTUS	stop_codon	158002	158004	.	-	0	transcript_id "g56.t1"; gene_id "g56";
ctg17	AUGUSTUS	CDS	158002	158502	0.85	-	0	transcript_id "g56.t1"; gene_id "g56";
ctg17	AUGUSTUS	exon	158002	158502	.	-	.	transcript_id "g56.t1"; gene_id "g56";
ctg17	AUGUSTUS	start_codon	158500	158502	.	-	0	transcript_id "g56.t1"; gene_id "g56";
ctg17	AUGUSTUS	gene	159336	160151	0.52	-	.	g57
ctg17	AUGUSTUS	transcript	159336	160151	0.52	-	.	g57.t1
ctg17	AUGUSTUS	stop_codon	159336	159338	.	-	0	transcript_id "g57.t1"; gene_id "g57";
ctg17	AUGUSTUS	CDS	159336	160151	0.52	-	0	transcript_id "g57.t1"; gene_id "g57";
ctg17	AUGUSTUS	exon	159336	160151	.	-	.	transcript_id "g57.t1"; gene_id "g57";
ctg17	AUGUSTUS	start_codon	160149	160151	.	-	0	transcript_id "g57.t1"; gene_id "g57";
ctg17	AUGUSTUS	gene	161621	163079	0.99	+	.	g58
ctg17	AUGUSTUS	transcript	161621	163079	0.99	+	.	g58.t1
ctg17	AUGUSTUS	start_codon	161621	161623	.	+	0	transcript_id "g58.t1"; gene_id "g58";
ctg17	AUGUSTUS	CDS	161621	161798	1	+	0	transcript_id "g58.t1"; gene_id "g58";
ctg17	AUGUSTUS	exon	161621	161798	.	+	.	transcript_id "g58.t1"; gene_id "g58";
ctg17	AUGUSTUS	intron	161799	161854	1	+	.	transcript_id "g58.t1"; gene_id "g58";
ctg17	AUGUSTUS	CDS	161855	161935	1	+	2	transcript_id "g58.t1"; gene_id "g58";
ctg17	AUGUSTUS	exon	161855	161935	.	+	.	transcript_id "g58.t1"; gene_id "g58";
ctg17	AUGUSTUS	intron	161936	161990	1	+	.	transcript_id "g58.t1"; gene_id "g58";
ctg17	AUGUSTUS	CDS	161991	162279	1	+	2	transcript_id "g58.t1"; gene_id "g58";
ctg17	AUGUSTUS	exon	161991	162279	.	+	.	transcript_id "g58.t1"; gene_id "g58";
ctg17	AUGUSTUS	intron	162280	162337	1	+	.	transcript_id "g58.t1"; gene_id "g58";
ctg17	AUGUSTUS	CDS	162338	162431	1	+	1	transcript_id "g58.t1"; gene_id "g58";
ctg17	AUGUSTUS	exon	162338	162431	.	+	.	transcript_id "g58.t1"; gene_id "g58";
ctg17	AUGUSTUS	intron	162432	162486	1	+	.	transcript_id "g58.t1"; gene_id "g58";
ctg17	AUGUSTUS	CDS	162487	162543	1	+	0	transcript_id "g58.t1"; gene_id "g58";
ctg17	AUGUSTUS	exon	162487	162543	.	+	.	transcript_id "g58.t1"; gene_id "g58";
ctg17	AUGUSTUS	intron	162544	162604	1	+	.	transcript_id "g58.t1"; gene_id "g58";
ctg17	AUGUSTUS	CDS	162605	162770	1	+	0	transcript_id "g58.t1"; gene_id "g58";
ctg17	AUGUSTUS	exon	162605	162770	.	+	.	transcript_id "g58.t1"; gene_id "g58";
ctg17	AUGUSTUS	intron	162771	162826	1	+	.	transcript_id "g58.t1"; gene_id "g58";
ctg17	AUGUSTUS	CDS	162827	162915	0.99	+	2	transcript_id "g58.t1"; gene_id "g58";
ctg17	AUGUSTUS	exon	162827	162915	.	+	.	transcript_id "g58.t1"; gene_id "g58";
ctg17	AUGUSTUS	intron	162916	162989	0.99	+	.	transcript_id "g58.t1"; gene_id "g58";
ctg17	AUGUSTUS	CDS	162990	163079	0.99	+	0	transcript_id "g58.t1"; gene_id "g58";
ctg17	AUGUSTUS	exon	162990	163079	.	+	.	transcript_id "g58.t1"; gene_id "g58";
ctg17	AUGUSTUS	stop_codon	163077	163079	.	+	0	transcript_id "g58.t1"; gene_id "g58";
ctg17	AUGUSTUS	gene	163316	164514	1	+	.	g59
ctg17	AUGUSTUS	transcript	163316	164514	1	+	.	g59.t1
ctg17	AUGUSTUS	CDS	163316	163318	1	+	0	transcript_id "g59.t1"; gene_id "g59";
ctg17	AUGUSTUS	exon	163316	163318	.	+	.	transcript_id "g59.t1"; gene_id "g59";
ctg17	AUGUSTUS	start_codon	163316	163318	.	+	0	transcript_id "g59.t1"; gene_id "g59";
ctg17	AUGUSTUS	intron	163319	163368	1	+	.	transcript_id "g59.t1"; gene_id "g59";
ctg17	AUGUSTUS	CDS	163369	163384	1	+	0	transcript_id "g59.t1"; gene_id "g59";
ctg17	AUGUSTUS	exon	163369	163384	.	+	.	transcript_id "g59.t1"; gene_id "g59";
ctg17	AUGUSTUS	intron	163385	163443	1	+	.	transcript_id "g59.t1"; gene_id "g59";
ctg17	AUGUSTUS	CDS	163444	163470	1	+	2	transcript_id "g59.t1"; gene_id "g59";
ctg17	AUGUSTUS	exon	163444	163470	.	+	.	transcript_id "g59.t1"; gene_id "g59";
ctg17	AUGUSTUS	intron	163471	163527	1	+	.	transcript_id "g59.t1"; gene_id "g59";
ctg17	AUGUSTUS	CDS	163528	163542	1	+	2	transcript_id "g59.t1"; gene_id "g59";
ctg17	AUGUSTUS	exon	163528	163542	.	+	.	transcript_id "g59.t1"; gene_id "g59";
ctg17	AUGUSTUS	intron	163543	163597	1	+	.	transcript_id "g59.t1"; gene_id "g59";
ctg17	AUGUSTUS	CDS	163598	163769	1	+	2	transcript_id "g59.t1"; gene_id "g59";
ctg17	AUGUSTUS	exon	163598	163769	.	+	.	transcript_id "g59.t1"; gene_id "g59";
ctg17	AUGUSTUS	intron	163770	163844	1	+	.	transcript_id "g59.t1"; gene_id "g59";
ctg17	AUGUSTUS	CDS	163845	164011	1	+	1	transcript_id "g59.t1"; gene_id "g59";
ctg17	AUGUSTUS	exon	163845	164011	.	+	.	transcript_id "g59.t1"; gene_id "g59";
ctg17	AUGUSTUS	intron	164012	164063	1	+	.	transcript_id "g59.t1"; gene_id "g59";
ctg17	AUGUSTUS	CDS	164064	164315	1	+	2	transcript_id "g59.t1"; gene_id "g59";
ctg17	AUGUSTUS	exon	164064	164315	.	+	.	transcript_id "g59.t1"; gene_id "g59";
ctg17	AUGUSTUS	intron	164316	164374	1	+	.	transcript_id "g59.t1"; gene_id "g59";
ctg17	AUGUSTUS	CDS	164375	164514	1	+	2	transcript_id "g59.t1"; gene_id "g59";
ctg17	AUGUSTUS	exon	164375	164514	.	+	.	transcript_id "g59.t1"; gene_id "g59";
ctg17	AUGUSTUS	stop_codon	164512	164514	.	+	0	transcript_id "g59.t1"; gene_id "g59";
ctg17	AUGUSTUS	gene	168386	168958	1	+	.	g60
ctg17	AUGUSTUS	transcript	168386	168958	1	+	.	g60.t1
ctg17	AUGUSTUS	start_codon	168386	168388	.	+	0	transcript_id "g60.t1"; gene_id "g60";
ctg17	AUGUSTUS	CDS	168386	168958	1	+	0	transcript_id "g60.t1"; gene_id "g60";
ctg17	AUGUSTUS	exon	168386	168958	.	+	.	transcript_id "g60.t1"; gene_id "g60";
ctg17	AUGUSTUS	stop_codon	168956	168958	.	+	0	transcript_id "g60.t1"; gene_id "g60";
ctg17	AUGUSTUS	gene	170834	171406	0.92	+	.	g61
ctg17	AUGUSTUS	transcript	170834	171406	0.92	+	.	g61.t1
ctg17	AUGUSTUS	start_codon	170834	170836	.	+	0	transcript_id "g61.t1"; gene_id "g61";
ctg17	AUGUSTUS	CDS	170834	171406	0.92	+	0	transcript_id "g61.t1"; gene_id "g61";
ctg17	AUGUSTUS	exon	170834	171406	.	+	.	transcript_id "g61.t1"; gene_id "g61";
ctg17	AUGUSTUS	stop_codon	171404	171406	.	+	0	transcript_id "g61.t1"; gene_id "g61";
ctg17	AUGUSTUS	gene	173123	175912	2.33	+	.	g62
ctg17	AUGUSTUS	transcript	173123	174088	0.93	+	.	g62.t1
ctg17	AUGUSTUS	start_codon	173123	173125	.	+	0	transcript_id "g62.t1"; gene_id "g62";
ctg17	AUGUSTUS	CDS	173123	174088	0.93	+	0	transcript_id "g62.t1"; gene_id "g62";
ctg17	AUGUSTUS	exon	173123	174088	.	+	.	transcript_id "g62.t1"; gene_id "g62";
ctg17	AUGUSTUS	stop_codon	174086	174088	.	+	0	transcript_id "g62.t1"; gene_id "g62";
ctg17	AUGUSTUS	transcript	173123	174990	0.87	+	.	g62.t2
ctg17	AUGUSTUS	start_codon	173123	173125	.	+	0	transcript_id "g62.t2"; gene_id "g62";
ctg17	AUGUSTUS	CDS	173123	173978	0.98	+	0	transcript_id "g62.t2"; gene_id "g62";
ctg17	AUGUSTUS	exon	173123	173978	.	+	.	transcript_id "g62.t2"; gene_id "g62";
ctg17	AUGUSTUS	intron	173979	174031	0.91	+	.	transcript_id "g62.t2"; gene_id "g62";
ctg17	AUGUSTUS	CDS	174032	174990	0.89	+	2	transcript_id "g62.t2"; gene_id "g62";
ctg17	AUGUSTUS	exon	174032	174990	.	+	.	transcript_id "g62.t2"; gene_id "g62";
ctg17	AUGUSTUS	stop_codon	174988	174990	.	+	0	transcript_id "g62.t2"; gene_id "g62";
ctg17	AUGUSTUS	transcript	173123	175912	0.53	+	.	g62.t3
ctg17	AUGUSTUS	start_codon	173123	173125	.	+	0	transcript_id "g62.t3"; gene_id "g62";
ctg17	AUGUSTUS	CDS	173123	173978	0.84	+	0	transcript_id "g62.t3"; gene_id "g62";
ctg17	AUGUSTUS	exon	173123	173978	.	+	.	transcript_id "g62.t3"; gene_id "g62";
ctg17	AUGUSTUS	intron	173979	174031	0.82	+	.	transcript_id "g62.t3"; gene_id "g62";
ctg17	AUGUSTUS	CDS	174032	174970	0.79	+	2	transcript_id "g62.t3"; gene_id "g62";
ctg17	AUGUSTUS	exon	174032	174970	.	+	.	transcript_id "g62.t3"; gene_id "g62";
ctg17	AUGUSTUS	intron	174971	175037	0.97	+	.	transcript_id "g62.t3"; gene_id "g62";
ctg17	AUGUSTUS	CDS	175038	175912	0.82	+	2	transcript_id "g62.t3"; gene_id "g62";
ctg17	AUGUSTUS	exon	175038	175912	.	+	.	transcript_id "g62.t3"; gene_id "g62";
ctg17	AUGUSTUS	stop_codon	175910	175912	.	+	0	transcript_id "g62.t3"; gene_id "g62";
ctg17	AUGUSTUS	gene	177646	179164	0.77	-	.	g63
ctg17	AUGUSTUS	transcript	177646	179164	0.77	-	.	g63.t1
ctg17	AUGUSTUS	stop_codon	177646	177648	.	-	0	transcript_id "g63.t1"; gene_id "g63";
ctg17	AUGUSTUS	CDS	177646	177980	0.93	-	2	transcript_id "g63.t1"; gene_id "g63";
ctg17	AUGUSTUS	exon	177646	177980	.	-	.	transcript_id "g63.t1"; gene_id "g63";
ctg17	AUGUSTUS	intron	177981	178039	1	-	.	transcript_id "g63.t1"; gene_id "g63";
ctg17	AUGUSTUS	CDS	178040	178120	1	-	2	transcript_id "g63.t1"; gene_id "g63";
ctg17	AUGUSTUS	exon	178040	178120	.	-	.	transcript_id "g63.t1"; gene_id "g63";
ctg17	AUGUSTUS	intron	178121	178173	1	-	.	transcript_id "g63.t1"; gene_id "g63";
ctg17	AUGUSTUS	CDS	178174	178316	1	-	1	transcript_id "g63.t1"; gene_id "g63";
ctg17	AUGUSTUS	exon	178174	178316	.	-	.	transcript_id "g63.t1"; gene_id "g63";
ctg17	AUGUSTUS	intron	178317	178371	1	-	.	transcript_id "g63.t1"; gene_id "g63";
ctg17	AUGUSTUS	CDS	178372	178380	1	-	1	transcript_id "g63.t1"; gene_id "g63";
ctg17	AUGUSTUS	exon	178372	178380	.	-	.	transcript_id "g63.t1"; gene_id "g63";
ctg17	AUGUSTUS	intron	178381	178440	1	-	.	transcript_id "g63.t1"; gene_id "g63";
ctg17	AUGUSTUS	CDS	178441	178685	0.99	-	0	transcript_id "g63.t1"; gene_id "g63";
ctg17	AUGUSTUS	exon	178441	178685	.	-	.	transcript_id "g63.t1"; gene_id "g63";
ctg17	AUGUSTUS	intron	178686	178739	1	-	.	transcript_id "g63.t1"; gene_id "g63";
ctg17	AUGUSTUS	CDS	178740	178826	1	-	0	transcript_id "g63.t1"; gene_id "g63";
ctg17	AUGUSTUS	exon	178740	178826	.	-	.	transcript_id "g63.t1"; gene_id "g63";
ctg17	AUGUSTUS	intron	178827	178884	1	-	.	transcript_id "g63.t1"; gene_id "g63";
ctg17	AUGUSTUS	CDS	178885	179069	0.93	-	2	transcript_id "g63.t1"; gene_id "g63";
ctg17	AUGUSTUS	exon	178885	179069	.	-	.	transcript_id "g63.t1"; gene_id "g63";
ctg17	AUGUSTUS	intron	179070	179148	0.83	-	.	transcript_id "g63.t1"; gene_id "g63";
ctg17	AUGUSTUS	CDS	179149	179164	0.83	-	0	transcript_id "g63.t1"; gene_id "g63";
ctg17	AUGUSTUS	exon	179149	179164	.	-	.	transcript_id "g63.t1"; gene_id "g63";
ctg17	AUGUSTUS	start_codon	179162	179164	.	-	0	transcript_id "g63.t1"; gene_id "g63";
ctg17	AUGUSTUS	gene	179696	180271	0.98	+	.	g64
ctg17	AUGUSTUS	transcript	179696	180271	0.98	+	.	g64.t1
ctg17	AUGUSTUS	start_codon	179696	179698	.	+	0	transcript_id "g64.t1"; gene_id "g64";
ctg17	AUGUSTUS	CDS	179696	180271	0.98	+	0	transcript_id "g64.t1"; gene_id "g64";
ctg17	AUGUSTUS	exon	179696	180271	.	+	.	transcript_id "g64.t1"; gene_id "g64";
ctg17	AUGUSTUS	stop_codon	180269	180271	.	+	0	transcript_id "g64.t1"; gene_id "g64";
ctg17	AUGUSTUS	gene	181710	185424	0.49	-	.	g65
ctg17	AUGUSTUS	transcript	181710	185424	0.49	-	.	g65.t1
ctg17	AUGUSTUS	stop_codon	181710	181712	.	-	0	transcript_id "g65.t1"; gene_id "g65";
ctg17	AUGUSTUS	CDS	181710	182044	0.97	-	2	transcript_id "g65.t1"; gene_id "g65";
ctg17	AUGUSTUS	exon	181710	182044	.	-	.	transcript_id "g65.t1"; gene_id "g65";
ctg17	AUGUSTUS	intron	182045	182103	1	-	.	transcript_id "g65.t1"; gene_id "g65";
ctg17	AUGUSTUS	CDS	182104	182184	1	-	2	transcript_id "g65.t1"; gene_id "g65";
ctg17	AUGUSTUS	exon	182104	182184	.	-	.	transcript_id "g65.t1"; gene_id "g65";
ctg17	AUGUSTUS	intron	182185	182237	1	-	.	transcript_id "g65.t1"; gene_id "g65";
ctg17	AUGUSTUS	CDS	182238	182322	1	-	0	transcript_id "g65.t1"; gene_id "g65";
ctg17	AUGUSTUS	exon	182238	182322	.	-	.	transcript_id "g65.t1"; gene_id "g65";
ctg17	AUGUSTUS	intron	182323	182388	1	-	.	transcript_id "g65.t1"; gene_id "g65";
ctg17	AUGUSTUS	CDS	182389	182463	1	-	0	transcript_id "g65.t1"; gene_id "g65";
ctg17	AUGUSTUS	exon	182389	182463	.	-	.	transcript_id "g65.t1"; gene_id "g65";
ctg17	AUGUSTUS	intron	182464	182522	1	-	.	transcript_id "g65.t1"; gene_id "g65";
ctg17	AUGUSTUS	CDS	182523	182768	1	-	0	transcript_id "g65.t1"; gene_id "g65";
ctg17	AUGUSTUS	exon	182523	182768	.	-	.	transcript_id "g65.t1"; gene_id "g65";
ctg17	AUGUSTUS	intron	182769	182822	1	-	.	transcript_id "g65.t1"; gene_id "g65";
ctg17	AUGUSTUS	CDS	182823	182909	1	-	0	transcript_id "g65.t1"; gene_id "g65";
ctg17	AUGUSTUS	exon	182823	182909	.	-	.	transcript_id "g65.t1"; gene_id "g65";
ctg17	AUGUSTUS	intron	182910	182967	1	-	.	transcript_id "g65.t1"; gene_id "g65";
ctg17	AUGUSTUS	CDS	182968	183049	1	-	1	transcript_id "g65.t1"; gene_id "g65";
ctg17	AUGUSTUS	exon	182968	183049	.	-	.	transcript_id "g65.t1"; gene_id "g65";
ctg17	AUGUSTUS	intron	183050	183118	1	-	.	transcript_id "g65.t1"; gene_id "g65";
ctg17	AUGUSTUS	CDS	183119	183281	1	-	2	transcript_id "g65.t1"; gene_id "g65";
ctg17	AUGUSTUS	exon	183119	183281	.	-	.	transcript_id "g65.t1"; gene_id "g65";
ctg17	AUGUSTUS	intron	183282	183332	1	-	.	transcript_id "g65.t1"; gene_id "g65";
ctg17	AUGUSTUS	CDS	183333	183474	1	-	0	transcript_id "g65.t1"; gene_id "g65";
ctg17	AUGUSTUS	exon	183333	183474	.	-	.	transcript_id "g65.t1"; gene_id "g65";
ctg17	AUGUSTUS	intron	183475	183532	1	-	.	transcript_id "g65.t1"; gene_id "g65";
ctg17	AUGUSTUS	CDS	183533	183542	1	-	1	transcript_id "g65.t1"; gene_id "g65";
ctg17	AUGUSTUS	exon	183533	183542	.	-	.	transcript_id "g65.t1"; gene_id "g65";
ctg17	AUGUSTUS	intron	183543	183600	1	-	.	transcript_id "g65.t1"; gene_id "g65";
ctg17	AUGUSTUS	CDS	183601	183674	1	-	0	transcript_id "g65.t1"; gene_id "g65";
ctg17	AUGUSTUS	exon	183601	183674	.	-	.	transcript_id "g65.t1"; gene_id "g65";
ctg17	AUGUSTUS	intron	183675	183734	1	-	.	transcript_id "g65.t1"; gene_id "g65";
ctg17	AUGUSTUS	CDS	183735	184068	1	-	1	transcript_id "g65.t1"; gene_id "g65";
ctg17	AUGUSTUS	exon	183735	184068	.	-	.	transcript_id "g65.t1"; gene_id "g65";
ctg17	AUGUSTUS	intron	184069	184165	1	-	.	transcript_id "g65.t1"; gene_id "g65";
ctg17	AUGUSTUS	CDS	184166	184273	0.98	-	1	transcript_id "g65.t1"; gene_id "g65";
ctg17	AUGUSTUS	exon	184166	184273	.	-	.	transcript_id "g65.t1"; gene_id "g65";
ctg17	AUGUSTUS	intron	184274	184327	0.98	-	.	transcript_id "g65.t1"; gene_id "g65";
ctg17	AUGUSTUS	CDS	184328	184496	0.51	-	2	transcript_id "g65.t1"; gene_id "g65";
ctg17	AUGUSTUS	exon	184328	184496	.	-	.	transcript_id "g65.t1"; gene_id "g65";
ctg17	AUGUSTUS	intron	184497	184677	0.52	-	.	transcript_id "g65.t1"; gene_id "g65";
ctg17	AUGUSTUS	CDS	184678	184785	0.53	-	2	transcript_id "g65.t1"; gene_id "g65";
ctg17	AUGUSTUS	exon	184678	184785	.	-	.	transcript_id "g65.t1"; gene_id "g65";
ctg17	AUGUSTUS	intron	184786	184842	1	-	.	transcript_id "g65.t1"; gene_id "g65";
ctg17	AUGUSTUS	CDS	184843	184917	1	-	2	transcript_id "g65.t1"; gene_id "g65";
ctg17	AUGUSTUS	exon	184843	184917	.	-	.	transcript_id "g65.t1"; gene_id "g65";
ctg17	AUGUSTUS	intron	184918	184976	1	-	.	transcript_id "g65.t1"; gene_id "g65";
ctg17	AUGUSTUS	CDS	184977	185016	1	-	0	transcript_id "g65.t1"; gene_id "g65";
ctg17	AUGUSTUS	exon	184977	185016	.	-	.	transcript_id "g65.t1"; gene_id "g65";
ctg17	AUGUSTUS	intron	185017	185077	1	-	.	transcript_id "g65.t1"; gene_id "g65";
ctg17	AUGUSTUS	CDS	185078	185105	1	-	1	transcript_id "g65.t1"; gene_id "g65";
ctg17	AUGUSTUS	exon	185078	185105	.	-	.	transcript_id "g65.t1"; gene_id "g65";
ctg17	AUGUSTUS	intron	185106	185158	1	-	.	transcript_id "g65.t1"; gene_id "g65";
ctg17	AUGUSTUS	CDS	185159	185177	1	-	2	transcript_id "g65.t1"; gene_id "g65";
ctg17	AUGUSTUS	exon	185159	185177	.	-	.	transcript_id "g65.t1"; gene_id "g65";
ctg17	AUGUSTUS	intron	185178	185237	1	-	.	transcript_id "g65.t1"; gene_id "g65";
ctg17	AUGUSTUS	CDS	185238	185424	1	-	0	transcript_id "g65.t1"; gene_id "g65";
ctg17	AUGUSTUS	exon	185238	185424	.	-	.	transcript_id "g65.t1"; gene_id "g65";
ctg17	AUGUSTUS	start_codon	185422	185424	.	-	0	transcript_id "g65.t1"; gene_id "g65";
ctg17	AUGUSTUS	gene	185982	187284	0.28	-	.	g66
ctg17	AUGUSTUS	transcript	185982	187284	0.28	-	.	g66.t1
ctg17	AUGUSTUS	stop_codon	185982	185984	.	-	0	transcript_id "g66.t1"; gene_id "g66";
ctg17	AUGUSTUS	CDS	185982	186121	0.85	-	2	transcript_id "g66.t1"; gene_id "g66";
ctg17	AUGUSTUS	exon	185982	186121	.	-	.	transcript_id "g66.t1"; gene_id "g66";
ctg17	AUGUSTUS	intron	186122	186184	0.85	-	.	transcript_id "g66.t1"; gene_id "g66";
ctg17	AUGUSTUS	CDS	186185	186520	0.83	-	2	transcript_id "g66.t1"; gene_id "g66";
ctg17	AUGUSTUS	exon	186185	186520	.	-	.	transcript_id "g66.t1"; gene_id "g66";
ctg17	AUGUSTUS	intron	186521	186582	1	-	.	transcript_id "g66.t1"; gene_id "g66";
ctg17	AUGUSTUS	CDS	186583	186722	1	-	1	transcript_id "g66.t1"; gene_id "g66";
ctg17	AUGUSTUS	exon	186583	186722	.	-	.	transcript_id "g66.t1"; gene_id "g66";
ctg17	AUGUSTUS	intron	186723	186780	1	-	.	transcript_id "g66.t1"; gene_id "g66";
ctg17	AUGUSTUS	CDS	186781	186854	1	-	0	transcript_id "g66.t1"; gene_id "g66";
ctg17	AUGUSTUS	exon	186781	186854	.	-	.	transcript_id "g66.t1"; gene_id "g66";
ctg17	AUGUSTUS	intron	186855	186911	1	-	.	transcript_id "g66.t1"; gene_id "g66";
ctg17	AUGUSTUS	CDS	186912	186964	0.35	-	2	transcript_id "g66.t1"; gene_id "g66";
ctg17	AUGUSTUS	exon	186912	186964	.	-	.	transcript_id "g66.t1"; gene_id "g66";
ctg17	AUGUSTUS	intron	186965	187265	0.35	-	.	transcript_id "g66.t1"; gene_id "g66";
ctg17	AUGUSTUS	CDS	187266	187284	0.36	-	0	transcript_id "g66.t1"; gene_id "g66";
ctg17	AUGUSTUS	exon	187266	187284	.	-	.	transcript_id "g66.t1"; gene_id "g66";
ctg17	AUGUSTUS	start_codon	187282	187284	.	-	0	transcript_id "g66.t1"; gene_id "g66";
ctg17	AUGUSTUS	gene	188018	189473	0.38	-	.	g67
ctg17	AUGUSTUS	transcript	188018	189473	0.38	-	.	g67.t1
ctg17	AUGUSTUS	stop_codon	188018	188020	.	-	0	transcript_id "g67.t1"; gene_id "g67";
ctg17	AUGUSTUS	CDS	188018	188067	0.6	-	2	transcript_id "g67.t1"; gene_id "g67";
ctg17	AUGUSTUS	exon	188018	188067	.	-	.	transcript_id "g67.t1"; gene_id "g67";
ctg17	AUGUSTUS	intron	188068	188137	1	-	.	transcript_id "g67.t1"; gene_id "g67";
ctg17	AUGUSTUS	CDS	188138	188275	0.6	-	2	transcript_id "g67.t1"; gene_id "g67";
ctg17	AUGUSTUS	exon	188138	188275	.	-	.	transcript_id "g67.t1"; gene_id "g67";
ctg17	AUGUSTUS	intron	188276	188599	0.65	-	.	transcript_id "g67.t1"; gene_id "g67";
ctg17	AUGUSTUS	CDS	188600	189266	0.94	-	0	transcript_id "g67.t1"; gene_id "g67";
ctg17	AUGUSTUS	exon	188600	189266	.	-	.	transcript_id "g67.t1"; gene_id "g67";
ctg17	AUGUSTUS	intron	189267	189320	1	-	.	transcript_id "g67.t1"; gene_id "g67";
ctg17	AUGUSTUS	CDS	189321	189473	0.78	-	0	transcript_id "g67.t1"; gene_id "g67";
ctg17	AUGUSTUS	exon	189321	189473	.	-	.	transcript_id "g67.t1"; gene_id "g67";
ctg17	AUGUSTUS	start_codon	189471	189473	.	-	0	transcript_id "g67.t1"; gene_id "g67";
ctg17	AUGUSTUS	gene	191164	191793	0.37	-	.	g68
ctg17	AUGUSTUS	transcript	191164	191793	0.37	-	.	g68.t1
ctg17	AUGUSTUS	stop_codon	191164	191166	.	-	0	transcript_id "g68.t1"; gene_id "g68";
ctg17	AUGUSTUS	CDS	191164	191793	0.37	-	0	transcript_id "g68.t1"; gene_id "g68";
ctg17	AUGUSTUS	exon	191164	191793	.	-	.	transcript_id "g68.t1"; gene_id "g68";
ctg17	AUGUSTUS	start_codon	191791	191793	.	-	0	transcript_id "g68.t1"; gene_id "g68";
ctg17	AUGUSTUS	gene	193484	196981	0.89	-	.	g69
ctg17	AUGUSTUS	transcript	193484	196981	0.89	-	.	g69.t1
ctg17	AUGUSTUS	stop_codon	193484	193486	.	-	0	transcript_id "g69.t1"; gene_id "g69";
ctg17	AUGUSTUS	CDS	193484	196375	0.95	-	0	transcript_id "g69.t1"; gene_id "g69";
ctg17	AUGUSTUS	exon	193484	196375	.	-	.	transcript_id "g69.t1"; gene_id "g69";
ctg17	AUGUSTUS	intron	196376	196450	0.94	-	.	transcript_id "g69.t1"; gene_id "g69";
ctg17	AUGUSTUS	CDS	196451	196981	0.9	-	0	transcript_id "g69.t1"; gene_id "g69";
ctg17	AUGUSTUS	exon	196451	196981	.	-	.	transcript_id "g69.t1"; gene_id "g69";
ctg17	AUGUSTUS	start_codon	196979	196981	.	-	0	transcript_id "g69.t1"; gene_id "g69";
ctg17	AUGUSTUS	gene	197071	198138	0.95	-	.	g70
ctg17	AUGUSTUS	transcript	197071	198138	0.95	-	.	g70.t1
ctg17	AUGUSTUS	stop_codon	197071	197073	.	-	0	transcript_id "g70.t1"; gene_id "g70";
ctg17	AUGUSTUS	CDS	197071	198138	0.95	-	0	transcript_id "g70.t1"; gene_id "g70";
ctg17	AUGUSTUS	exon	197071	198138	.	-	.	transcript_id "g70.t1"; gene_id "g70";
ctg17	AUGUSTUS	start_codon	198136	198138	.	-	0	transcript_id "g70.t1"; gene_id "g70";
ctg17	AUGUSTUS	gene	200972	203367	0.38	+	.	g71
ctg17	AUGUSTUS	transcript	200972	203367	0.38	+	.	g71.t1
ctg17	AUGUSTUS	start_codon	200972	200974	.	+	0	transcript_id "g71.t1"; gene_id "g71";
ctg17	AUGUSTUS	CDS	200972	202047	0.95	+	0	transcript_id "g71.t1"; gene_id "g71";
ctg17	AUGUSTUS	exon	200972	202047	.	+	.	transcript_id "g71.t1"; gene_id "g71";
ctg17	AUGUSTUS	intron	202048	202099	1	+	.	transcript_id "g71.t1"; gene_id "g71";
ctg17	AUGUSTUS	CDS	202100	202164	1	+	1	transcript_id "g71.t1"; gene_id "g71";
ctg17	AUGUSTUS	exon	202100	202164	.	+	.	transcript_id "g71.t1"; gene_id "g71";
ctg17	AUGUSTUS	intron	202165	202226	1	+	.	transcript_id "g71.t1"; gene_id "g71";
ctg17	AUGUSTUS	CDS	202227	202422	1	+	2	transcript_id "g71.t1"; gene_id "g71";
ctg17	AUGUSTUS	exon	202227	202422	.	+	.	transcript_id "g71.t1"; gene_id "g71";
ctg17	AUGUSTUS	intron	202423	202487	1	+	.	transcript_id "g71.t1"; gene_id "g71";
ctg17	AUGUSTUS	CDS	202488	202511	1	+	1	transcript_id "g71.t1"; gene_id "g71";
ctg17	AUGUSTUS	exon	202488	202511	.	+	.	transcript_id "g71.t1"; gene_id "g71";
ctg17	AUGUSTUS	intron	202512	202566	1	+	.	transcript_id "g71.t1"; gene_id "g71";
ctg17	AUGUSTUS	CDS	202567	202717	0.99	+	1	transcript_id "g71.t1"; gene_id "g71";
ctg17	AUGUSTUS	exon	202567	202717	.	+	.	transcript_id "g71.t1"; gene_id "g71";
ctg17	AUGUSTUS	intron	202718	202789	1	+	.	transcript_id "g71.t1"; gene_id "g71";
ctg17	AUGUSTUS	CDS	202790	203106	0.66	+	0	transcript_id "g71.t1"; gene_id "g71";
ctg17	AUGUSTUS	exon	202790	203106	.	+	.	transcript_id "g71.t1"; gene_id "g71";
ctg17	AUGUSTUS	intron	203107	203164	0.49	+	.	transcript_id "g71.t1"; gene_id "g71";
ctg17	AUGUSTUS	CDS	203165	203270	0.42	+	1	transcript_id "g71.t1"; gene_id "g71";
ctg17	AUGUSTUS	exon	203165	203270	.	+	.	transcript_id "g71.t1"; gene_id "g71";
ctg17	AUGUSTUS	intron	203271	203349	0.79	+	.	transcript_id "g71.t1"; gene_id "g71";
ctg17	AUGUSTUS	CDS	203350	203367	0.79	+	0	transcript_id "g71.t1"; gene_id "g71";
ctg17	AUGUSTUS	exon	203350	203367	.	+	.	transcript_id "g71.t1"; gene_id "g71";
ctg17	AUGUSTUS	stop_codon	203365	203367	.	+	0	transcript_id "g71.t1"; gene_id "g71";
ctg17	AUGUSTUS	gene	203475	205256	0.26	-	.	g72
ctg17	AUGUSTUS	transcript	203475	205256	0.26	-	.	g72.t1
ctg17	AUGUSTUS	stop_codon	203475	203477	.	-	0	transcript_id "g72.t1"; gene_id "g72";
ctg17	AUGUSTUS	CDS	203475	203483	1	-	0	transcript_id "g72.t1"; gene_id "g72";
ctg17	AUGUSTUS	exon	203475	203483	.	-	.	transcript_id "g72.t1"; gene_id "g72";
ctg17	AUGUSTUS	intron	203484	203544	1	-	.	transcript_id "g72.t1"; gene_id "g72";
ctg17	AUGUSTUS	CDS	203545	204883	1	-	1	transcript_id "g72.t1"; gene_id "g72";
ctg17	AUGUSTUS	exon	203545	204883	.	-	.	transcript_id "g72.t1"; gene_id "g72";
ctg17	AUGUSTUS	intron	204884	204936	1	-	.	transcript_id "g72.t1"; gene_id "g72";
ctg17	AUGUSTUS	CDS	204937	204947	1	-	0	transcript_id "g72.t1"; gene_id "g72";
ctg17	AUGUSTUS	exon	204937	204947	.	-	.	transcript_id "g72.t1"; gene_id "g72";
ctg17	AUGUSTUS	intron	204948	205187	0.33	-	.	transcript_id "g72.t1"; gene_id "g72";
ctg17	AUGUSTUS	CDS	205188	205256	0.26	-	0	transcript_id "g72.t1"; gene_id "g72";
ctg17	AUGUSTUS	exon	205188	205256	.	-	.	transcript_id "g72.t1"; gene_id "g72";
ctg17	AUGUSTUS	start_codon	205254	205256	.	-	0	transcript_id "g72.t1"; gene_id "g72";
ctg17	AUGUSTUS	gene	205681	205941	0.37	+	.	g73
ctg17	AUGUSTUS	transcript	205681	205941	0.37	+	.	g73.t1
ctg17	AUGUSTUS	start_codon	205681	205683	.	+	0	transcript_id "g73.t1"; gene_id "g73";
ctg17	AUGUSTUS	CDS	205681	205941	0.37	+	0	transcript_id "g73.t1"; gene_id "g73";
ctg17	AUGUSTUS	exon	205681	205941	.	+	.	transcript_id "g73.t1"; gene_id "g73";
ctg17	AUGUSTUS	stop_codon	205939	205941	.	+	0	transcript_id "g73.t1"; gene_id "g73";
ctg17	AUGUSTUS	gene	206118	206366	0.87	-	.	g74
ctg17	AUGUSTUS	transcript	206118	206366	0.87	-	.	g74.t1
ctg17	AUGUSTUS	stop_codon	206118	206120	.	-	0	transcript_id "g74.t1"; gene_id "g74";
ctg17	AUGUSTUS	CDS	206118	206366	0.87	-	0	transcript_id "g74.t1"; gene_id "g74";
ctg17	AUGUSTUS	exon	206118	206366	.	-	.	transcript_id "g74.t1"; gene_id "g74";
ctg17	AUGUSTUS	start_codon	206364	206366	.	-	0	transcript_id "g74.t1"; gene_id "g74";
ctg17	AUGUSTUS	gene	206730	209681	0.11	-	.	g75
ctg17	AUGUSTUS	transcript	206730	209681	0.11	-	.	g75.t1
ctg17	AUGUSTUS	stop_codon	206730	206732	.	-	0	transcript_id "g75.t1"; gene_id "g75";
ctg17	AUGUSTUS	CDS	206730	207008	0.64	-	0	transcript_id "g75.t1"; gene_id "g75";
ctg17	AUGUSTUS	exon	206730	207008	.	-	.	transcript_id "g75.t1"; gene_id "g75";
ctg17	AUGUSTUS	intron	207009	207076	0.94	-	.	transcript_id "g75.t1"; gene_id "g75";
ctg17	AUGUSTUS	CDS	207077	207253	0.84	-	0	transcript_id "g75.t1"; gene_id "g75";
ctg17	AUGUSTUS	exon	207077	207253	.	-	.	transcript_id "g75.t1"; gene_id "g75";
ctg17	AUGUSTUS	intron	207254	207295	0.88	-	.	transcript_id "g75.t1"; gene_id "g75";
ctg17	AUGUSTUS	CDS	207296	207713	0.62	-	1	transcript_id "g75.t1"; gene_id "g75";
ctg17	AUGUSTUS	exon	207296	207713	.	-	.	transcript_id "g75.t1"; gene_id "g75";
ctg17	AUGUSTUS	intron	207714	208105	0.56	-	.	transcript_id "g75.t1"; gene_id "g75";
ctg17	AUGUSTUS	CDS	208106	208222	0.57	-	1	transcript_id "g75.t1"; gene_id "g75";
ctg17	AUGUSTUS	exon	208106	208222	.	-	.	transcript_id "g75.t1"; gene_id "g75";
ctg17	AUGUSTUS	intron	208223	208271	0.91	-	.	transcript_id "g75.t1"; gene_id "g75";
ctg17	AUGUSTUS	CDS	208272	208320	0.96	-	2	transcript_id "g75.t1"; gene_id "g75";
ctg17	AUGUSTUS	exon	208272	208320	.	-	.	transcript_id "g75.t1"; gene_id "g75";
ctg17	AUGUSTUS	intron	208321	208384	0.99	-	.	transcript_id "g75.t1"; gene_id "g75";
ctg17	AUGUSTUS	CDS	208385	209681	0.57	-	0	transcript_id "g75.t1"; gene_id "g75";
ctg17	AUGUSTUS	exon	208385	209681	.	-	.	transcript_id "g75.t1"; gene_id "g75";
ctg17	AUGUSTUS	start_codon	209679	209681	.	-	0	transcript_id "g75.t1"; gene_id "g75";
ctg17	AUGUSTUS	gene	210793	212252	0.55	-	.	g76
ctg17	AUGUSTUS	transcript	210793	212252	0.55	-	.	g76.t1
ctg17	AUGUSTUS	stop_codon	210793	210795	.	-	0	transcript_id "g76.t1"; gene_id "g76";
ctg17	AUGUSTUS	CDS	210793	210836	0.7	-	2	transcript_id "g76.t1"; gene_id "g76";
ctg17	AUGUSTUS	exon	210793	210836	.	-	.	transcript_id "g76.t1"; gene_id "g76";
ctg17	AUGUSTUS	intron	210837	210892	1	-	.	transcript_id "g76.t1"; gene_id "g76";
ctg17	AUGUSTUS	CDS	210893	211162	1	-	2	transcript_id "g76.t1"; gene_id "g76";
ctg17	AUGUSTUS	exon	210893	211162	.	-	.	transcript_id "g76.t1"; gene_id "g76";
ctg17	AUGUSTUS	intron	211163	211238	1	-	.	transcript_id "g76.t1"; gene_id "g76";
ctg17	AUGUSTUS	CDS	211239	211278	0.89	-	0	transcript_id "g76.t1"; gene_id "g76";
ctg17	AUGUSTUS	exon	211239	211278	.	-	.	transcript_id "g76.t1"; gene_id "g76";
ctg17	AUGUSTUS	intron	211279	211363	0.82	-	.	transcript_id "g76.t1"; gene_id "g76";
ctg17	AUGUSTUS	CDS	211364	211466	0.82	-	1	transcript_id "g76.t1"; gene_id "g76";
ctg17	AUGUSTUS	exon	211364	211466	.	-	.	transcript_id "g76.t1"; gene_id "g76";
ctg17	AUGUSTUS	intron	211467	211527	0.94	-	.	transcript_id "g76.t1"; gene_id "g76";
ctg17	AUGUSTUS	CDS	211528	212005	0.94	-	2	transcript_id "g76.t1"; gene_id "g76";
ctg17	AUGUSTUS	exon	211528	212005	.	-	.	transcript_id "g76.t1"; gene_id "g76";
ctg17	AUGUSTUS	intron	212006	212083	1	-	.	transcript_id "g76.t1"; gene_id "g76";
ctg17	AUGUSTUS	CDS	212084	212252	0.98	-	0	transcript_id "g76.t1"; gene_id "g76";
ctg17	AUGUSTUS	exon	212084	212252	.	-	.	transcript_id "g76.t1"; gene_id "g76";
ctg17	AUGUSTUS	start_codon	212250	212252	.	-	0	transcript_id "g76.t1"; gene_id "g76";
ctg17	AUGUSTUS	gene	213622	213948	0.52	+	.	g77
ctg17	AUGUSTUS	transcript	213622	213948	0.52	+	.	g77.t1
ctg17	AUGUSTUS	start_codon	213622	213624	.	+	0	transcript_id "g77.t1"; gene_id "g77";
ctg17	AUGUSTUS	CDS	213622	213948	0.52	+	0	transcript_id "g77.t1"; gene_id "g77";
ctg17	AUGUSTUS	exon	213622	213948	.	+	.	transcript_id "g77.t1"; gene_id "g77";
ctg17	AUGUSTUS	stop_codon	213946	213948	.	+	0	transcript_id "g77.t1"; gene_id "g77";
ctg17	AUGUSTUS	gene	214885	218782	0.93	-	.	g78
ctg17	AUGUSTUS	transcript	214885	218782	0.93	-	.	g78.t1
ctg17	AUGUSTUS	stop_codon	214885	214887	.	-	0	transcript_id "g78.t1"; gene_id "g78";
ctg17	AUGUSTUS	CDS	214885	217909	0.98	-	1	transcript_id "g78.t1"; gene_id "g78";
ctg17	AUGUSTUS	exon	214885	217909	.	-	.	transcript_id "g78.t1"; gene_id "g78";
ctg17	AUGUSTUS	intron	217910	217962	1	-	.	transcript_id "g78.t1"; gene_id "g78";
ctg17	AUGUSTUS	CDS	217963	218228	1	-	0	transcript_id "g78.t1"; gene_id "g78";
ctg17	AUGUSTUS	exon	217963	218228	.	-	.	transcript_id "g78.t1"; gene_id "g78";
ctg17	AUGUSTUS	intron	218229	218287	1	-	.	transcript_id "g78.t1"; gene_id "g78";
ctg17	AUGUSTUS	CDS	218288	218782	0.95	-	0	transcript_id "g78.t1"; gene_id "g78";
ctg17	AUGUSTUS	exon	218288	218782	.	-	.	transcript_id "g78.t1"; gene_id "g78";
ctg17	AUGUSTUS	start_codon	218780	218782	.	-	0	transcript_id "g78.t1"; gene_id "g78";
ctg17	AUGUSTUS	gene	219604	221628	0.8	+	.	g79
ctg17	AUGUSTUS	transcript	219604	221628	0.8	+	.	g79.t1
ctg17	AUGUSTUS	start_codon	219604	219606	.	+	0	transcript_id "g79.t1"; gene_id "g79";
ctg17	AUGUSTUS	CDS	219604	220041	0.8	+	0	transcript_id "g79.t1"; gene_id "g79";
ctg17	AUGUSTUS	exon	219604	220041	.	+	.	transcript_id "g79.t1"; gene_id "g79";
ctg17	AUGUSTUS	intron	220042	220129	1	+	.	transcript_id "g79.t1"; gene_id "g79";
ctg17	AUGUSTUS	CDS	220130	220360	1	+	0	transcript_id "g79.t1"; gene_id "g79";
ctg17	AUGUSTUS	exon	220130	220360	.	+	.	transcript_id "g79.t1"; gene_id "g79";
ctg17	AUGUSTUS	intron	220361	220416	1	+	.	transcript_id "g79.t1"; gene_id "g79";
ctg17	AUGUSTUS	CDS	220417	221628	1	+	0	transcript_id "g79.t1"; gene_id "g79";
ctg17	AUGUSTUS	exon	220417	221628	.	+	.	transcript_id "g79.t1"; gene_id "g79";
ctg17	AUGUSTUS	stop_codon	221626	221628	.	+	0	transcript_id "g79.t1"; gene_id "g79";
ctg17	AUGUSTUS	gene	222147	225637	0.97	-	.	g80
ctg17	AUGUSTUS	transcript	222147	225637	0.97	-	.	g80.t1
ctg17	AUGUSTUS	stop_codon	222147	222149	.	-	0	transcript_id "g80.t1"; gene_id "g80";
ctg17	AUGUSTUS	CDS	222147	222219	1	-	1	transcript_id "g80.t1"; gene_id "g80";
ctg17	AUGUSTUS	exon	222147	222219	.	-	.	transcript_id "g80.t1"; gene_id "g80";
ctg17	AUGUSTUS	intron	222220	222300	1	-	.	transcript_id "g80.t1"; gene_id "g80";
ctg17	AUGUSTUS	CDS	222301	222574	1	-	2	transcript_id "g80.t1"; gene_id "g80";
ctg17	AUGUSTUS	exon	222301	222574	.	-	.	transcript_id "g80.t1"; gene_id "g80";
ctg17	AUGUSTUS	intron	222575	222714	1	-	.	transcript_id "g80.t1"; gene_id "g80";
ctg17	AUGUSTUS	CDS	222715	225637	0.97	-	0	transcript_id "g80.t1"; gene_id "g80";
ctg17	AUGUSTUS	exon	222715	225637	.	-	.	transcript_id "g80.t1"; gene_id "g80";
ctg17	AUGUSTUS	start_codon	225635	225637	.	-	0	transcript_id "g80.t1"; gene_id "g80";
ctg17	AUGUSTUS	gene	225762	226346	0.81	+	.	g81
ctg17	AUGUSTUS	transcript	225762	226346	0.81	+	.	g81.t1
ctg17	AUGUSTUS	start_codon	225762	225764	.	+	0	transcript_id "g81.t1"; gene_id "g81";
ctg17	AUGUSTUS	CDS	225762	225798	0.85	+	0	transcript_id "g81.t1"; gene_id "g81";
ctg17	AUGUSTUS	exon	225762	225798	.	+	.	transcript_id "g81.t1"; gene_id "g81";
ctg17	AUGUSTUS	intron	225799	225937	0.81	+	.	transcript_id "g81.t1"; gene_id "g81";
ctg17	AUGUSTUS	CDS	225938	225947	0.85	+	2	transcript_id "g81.t1"; gene_id "g81";
ctg17	AUGUSTUS	exon	225938	225947	.	+	.	transcript_id "g81.t1"; gene_id "g81";
ctg17	AUGUSTUS	intron	225948	225997	0.89	+	.	transcript_id "g81.t1"; gene_id "g81";
ctg17	AUGUSTUS	CDS	225998	226346	0.89	+	1	transcript_id "g81.t1"; gene_id "g81";
ctg17	AUGUSTUS	exon	225998	226346	.	+	.	transcript_id "g81.t1"; gene_id "g81";
ctg17	AUGUSTUS	stop_codon	226344	226346	.	+	0	transcript_id "g81.t1"; gene_id "g81";
ctg17	AUGUSTUS	gene	226628	231092	1	+	.	g82
ctg17	AUGUSTUS	transcript	226628	231092	1	+	.	g82.t1
ctg17	AUGUSTUS	start_codon	226628	226630	.	+	0	transcript_id "g82.t1"; gene_id "g82";
ctg17	AUGUSTUS	CDS	226628	226816	1	+	0	transcript_id "g82.t1"; gene_id "g82";
ctg17	AUGUSTUS	exon	226628	226816	.	+	.	transcript_id "g82.t1"; gene_id "g82";
ctg17	AUGUSTUS	intron	226817	226878	1	+	.	transcript_id "g82.t1"; gene_id "g82";
ctg17	AUGUSTUS	CDS	226879	227185	1	+	0	transcript_id "g82.t1"; gene_id "g82";
ctg17	AUGUSTUS	exon	226879	227185	.	+	.	transcript_id "g82.t1"; gene_id "g82";
ctg17	AUGUSTUS	intron	227186	227247	1	+	.	transcript_id "g82.t1"; gene_id "g82";
ctg17	AUGUSTUS	CDS	227248	227603	1	+	2	transcript_id "g82.t1"; gene_id "g82";
ctg17	AUGUSTUS	exon	227248	227603	.	+	.	transcript_id "g82.t1"; gene_id "g82";
ctg17	AUGUSTUS	intron	227604	227661	1	+	.	transcript_id "g82.t1"; gene_id "g82";
ctg17	AUGUSTUS	CDS	227662	227808	1	+	0	transcript_id "g82.t1"; gene_id "g82";
ctg17	AUGUSTUS	exon	227662	227808	.	+	.	transcript_id "g82.t1"; gene_id "g82";
ctg17	AUGUSTUS	intron	227809	227886	1	+	.	transcript_id "g82.t1"; gene_id "g82";
ctg17	AUGUSTUS	CDS	227887	228081	1	+	0	transcript_id "g82.t1"; gene_id "g82";
ctg17	AUGUSTUS	exon	227887	228081	.	+	.	transcript_id "g82.t1"; gene_id "g82";
ctg17	AUGUSTUS	intron	228082	228131	1	+	.	transcript_id "g82.t1"; gene_id "g82";
ctg17	AUGUSTUS	CDS	228132	228168	1	+	0	transcript_id "g82.t1"; gene_id "g82";
ctg17	AUGUSTUS	exon	228132	228168	.	+	.	transcript_id "g82.t1"; gene_id "g82";
ctg17	AUGUSTUS	intron	228169	228227	1	+	.	transcript_id "g82.t1"; gene_id "g82";
ctg17	AUGUSTUS	CDS	228228	228467	1	+	2	transcript_id "g82.t1"; gene_id "g82";
ctg17	AUGUSTUS	exon	228228	228467	.	+	.	transcript_id "g82.t1"; gene_id "g82";
ctg17	AUGUSTUS	intron	228468	228522	1	+	.	transcript_id "g82.t1"; gene_id "g82";
ctg17	AUGUSTUS	CDS	228523	228590	1	+	2	transcript_id "g82.t1"; gene_id "g82";
ctg17	AUGUSTUS	exon	228523	228590	.	+	.	transcript_id "g82.t1"; gene_id "g82";
ctg17	AUGUSTUS	intron	228591	228645	1	+	.	transcript_id "g82.t1"; gene_id "g82";
ctg17	AUGUSTUS	CDS	228646	228778	1	+	0	transcript_id "g82.t1"; gene_id "g82";
ctg17	AUGUSTUS	exon	228646	228778	.	+	.	transcript_id "g82.t1"; gene_id "g82";
ctg17	AUGUSTUS	intron	228779	228832	1	+	.	transcript_id "g82.t1"; gene_id "g82";
ctg17	AUGUSTUS	CDS	228833	228873	1	+	2	transcript_id "g82.t1"; gene_id "g82";
ctg17	AUGUSTUS	exon	228833	228873	.	+	.	transcript_id "g82.t1"; gene_id "g82";
ctg17	AUGUSTUS	intron	228874	228945	1	+	.	transcript_id "g82.t1"; gene_id "g82";
ctg17	AUGUSTUS	CDS	228946	229047	1	+	0	transcript_id "g82.t1"; gene_id "g82";
ctg17	AUGUSTUS	exon	228946	229047	.	+	.	transcript_id "g82.t1"; gene_id "g82";
ctg17	AUGUSTUS	intron	229048	229110	1	+	.	transcript_id "g82.t1"; gene_id "g82";
ctg17	AUGUSTUS	CDS	229111	229270	1	+	0	transcript_id "g82.t1"; gene_id "g82";
ctg17	AUGUSTUS	exon	229111	229270	.	+	.	transcript_id "g82.t1"; gene_id "g82";
ctg17	AUGUSTUS	intron	229271	229327	1	+	.	transcript_id "g82.t1"; gene_id "g82";
ctg17	AUGUSTUS	CDS	229328	229610	1	+	2	transcript_id "g82.t1"; gene_id "g82";
ctg17	AUGUSTUS	exon	229328	229610	.	+	.	transcript_id "g82.t1"; gene_id "g82";
ctg17	AUGUSTUS	intron	229611	229668	1	+	.	transcript_id "g82.t1"; gene_id "g82";
ctg17	AUGUSTUS	CDS	229669	229878	1	+	1	transcript_id "g82.t1"; gene_id "g82";
ctg17	AUGUSTUS	exon	229669	229878	.	+	.	transcript_id "g82.t1"; gene_id "g82";
ctg17	AUGUSTUS	intron	229879	229970	1	+	.	transcript_id "g82.t1"; gene_id "g82";
ctg17	AUGUSTUS	CDS	229971	230064	1	+	1	transcript_id "g82.t1"; gene_id "g82";
ctg17	AUGUSTUS	exon	229971	230064	.	+	.	transcript_id "g82.t1"; gene_id "g82";
ctg17	AUGUSTUS	intron	230065	230132	1	+	.	transcript_id "g82.t1"; gene_id "g82";
ctg17	AUGUSTUS	CDS	230133	230152	1	+	0	transcript_id "g82.t1"; gene_id "g82";
ctg17	AUGUSTUS	exon	230133	230152	.	+	.	transcript_id "g82.t1"; gene_id "g82";
ctg17	AUGUSTUS	intron	230153	230236	1	+	.	transcript_id "g82.t1"; gene_id "g82";
ctg17	AUGUSTUS	CDS	230237	231092	1	+	1	transcript_id "g82.t1"; gene_id "g82";
ctg17	AUGUSTUS	exon	230237	231092	.	+	.	transcript_id "g82.t1"; gene_id "g82";
ctg17	AUGUSTUS	stop_codon	231090	231092	.	+	0	transcript_id "g82.t1"; gene_id "g82";
ctg17	AUGUSTUS	gene	231594	232907	0.72	+	.	g83
ctg17	AUGUSTUS	transcript	231594	232907	0.19	+	.	g83.t1
ctg17	AUGUSTUS	start_codon	231594	231596	.	+	0	transcript_id "g83.t1"; gene_id "g83";
ctg17	AUGUSTUS	CDS	231594	231619	1	+	0	transcript_id "g83.t1"; gene_id "g83";
ctg17	AUGUSTUS	exon	231594	231619	.	+	.	transcript_id "g83.t1"; gene_id "g83";
ctg17	AUGUSTUS	intron	231620	231702	1	+	.	transcript_id "g83.t1"; gene_id "g83";
ctg17	AUGUSTUS	CDS	231703	231742	1	+	1	transcript_id "g83.t1"; gene_id "g83";
ctg17	AUGUSTUS	exon	231703	231742	.	+	.	transcript_id "g83.t1"; gene_id "g83";
ctg17	AUGUSTUS	intron	231743	231888	1	+	.	transcript_id "g83.t1"; gene_id "g83";
ctg17	AUGUSTUS	CDS	231889	231918	1	+	0	transcript_id "g83.t1"; gene_id "g83";
ctg17	AUGUSTUS	exon	231889	231918	.	+	.	transcript_id "g83.t1"; gene_id "g83";
ctg17	AUGUSTUS	intron	231919	232132	1	+	.	transcript_id "g83.t1"; gene_id "g83";
ctg17	AUGUSTUS	CDS	232133	232316	1	+	0	transcript_id "g83.t1"; gene_id "g83";
ctg17	AUGUSTUS	exon	232133	232316	.	+	.	transcript_id "g83.t1"; gene_id "g83";
ctg17	AUGUSTUS	intron	232317	232374	1	+	.	transcript_id "g83.t1"; gene_id "g83";
ctg17	AUGUSTUS	CDS	232375	232413	1	+	2	transcript_id "g83.t1"; gene_id "g83";
ctg17	AUGUSTUS	exon	232375	232413	.	+	.	transcript_id "g83.t1"; gene_id "g83";
ctg17	AUGUSTUS	intron	232414	232470	1	+	.	transcript_id "g83.t1"; gene_id "g83";
ctg17	AUGUSTUS	CDS	232471	232497	1	+	2	transcript_id "g83.t1"; gene_id "g83";
ctg17	AUGUSTUS	exon	232471	232497	.	+	.	transcript_id "g83.t1"; gene_id "g83";
ctg17	AUGUSTUS	intron	232498	232557	1	+	.	transcript_id "g83.t1"; gene_id "g83";
ctg17	AUGUSTUS	CDS	232558	232575	1	+	2	transcript_id "g83.t1"; gene_id "g83";
ctg17	AUGUSTUS	exon	232558	232575	.	+	.	transcript_id "g83.t1"; gene_id "g83";
ctg17	AUGUSTUS	intron	232576	232635	1	+	.	transcript_id "g83.t1"; gene_id "g83";
ctg17	AUGUSTUS	CDS	232636	232659	0.34	+	2	transcript_id "g83.t1"; gene_id "g83";
ctg17	AUGUSTUS	exon	232636	232659	.	+	.	transcript_id "g83.t1"; gene_id "g83";
ctg17	AUGUSTUS	intron	232660	232725	0.19	+	.	transcript_id "g83.t1"; gene_id "g83";
ctg17	AUGUSTUS	CDS	232726	232731	0.3	+	2	transcript_id "g83.t1"; gene_id "g83";
ctg17	AUGUSTUS	exon	232726	232731	.	+	.	transcript_id "g83.t1"; gene_id "g83";
ctg17	AUGUSTUS	intron	232732	232791	1	+	.	transcript_id "g83.t1"; gene_id "g83";
ctg17	AUGUSTUS	CDS	232792	232907	0.34	+	2	transcript_id "g83.t1"; gene_id "g83";
ctg17	AUGUSTUS	exon	232792	232907	.	+	.	transcript_id "g83.t1"; gene_id "g83";
ctg17	AUGUSTUS	stop_codon	232905	232907	.	+	0	transcript_id "g83.t1"; gene_id "g83";
ctg17	AUGUSTUS	transcript	231594	232907	0.53	+	.	g83.t2
ctg17	AUGUSTUS	start_codon	231594	231596	.	+	0	transcript_id "g83.t2"; gene_id "g83";
ctg17	AUGUSTUS	CDS	231594	231619	1	+	0	transcript_id "g83.t2"; gene_id "g83";
ctg17	AUGUSTUS	exon	231594	231619	.	+	.	transcript_id "g83.t2"; gene_id "g83";
ctg17	AUGUSTUS	intron	231620	231702	1	+	.	transcript_id "g83.t2"; gene_id "g83";
ctg17	AUGUSTUS	CDS	231703	231742	1	+	1	transcript_id "g83.t2"; gene_id "g83";
ctg17	AUGUSTUS	exon	231703	231742	.	+	.	transcript_id "g83.t2"; gene_id "g83";
ctg17	AUGUSTUS	intron	231743	231888	1	+	.	transcript_id "g83.t2"; gene_id "g83";
ctg17	AUGUSTUS	CDS	231889	231918	1	+	0	transcript_id "g83.t2"; gene_id "g83";
ctg17	AUGUSTUS	exon	231889	231918	.	+	.	transcript_id "g83.t2"; gene_id "g83";
ctg17	AUGUSTUS	intron	231919	232132	1	+	.	transcript_id "g83.t2"; gene_id "g83";
ctg17	AUGUSTUS	CDS	232133	232316	1	+	0	transcript_id "g83.t2"; gene_id "g83";
ctg17	AUGUSTUS	exon	232133	232316	.	+	.	transcript_id "g83.t2"; gene_id "g83";
ctg17	AUGUSTUS	intron	232317	232374	1	+	.	transcript_id "g83.t2"; gene_id "g83";
ctg17	AUGUSTUS	CDS	232375	232413	1	+	2	transcript_id "g83.t2"; gene_id "g83";
ctg17	AUGUSTUS	exon	232375	232413	.	+	.	transcript_id "g83.t2"; gene_id "g83";
ctg17	AUGUSTUS	intron	232414	232470	1	+	.	transcript_id "g83.t2"; gene_id "g83";
ctg17	AUGUSTUS	CDS	232471	232497	1	+	2	transcript_id "g83.t2"; gene_id "g83";
ctg17	AUGUSTUS	exon	232471	232497	.	+	.	transcript_id "g83.t2"; gene_id "g83";
ctg17	AUGUSTUS	intron	232498	232557	1	+	.	transcript_id "g83.t2"; gene_id "g83";
ctg17	AUGUSTUS	CDS	232558	232575	1	+	2	transcript_id "g83.t2"; gene_id "g83";
ctg17	AUGUSTUS	exon	232558	232575	.	+	.	transcript_id "g83.t2"; gene_id "g83";
ctg17	AUGUSTUS	intron	232576	232641	1	+	.	transcript_id "g83.t2"; gene_id "g83";
ctg17	AUGUSTUS	CDS	232642	232659	0.73	+	2	transcript_id "g83.t2"; gene_id "g83";
ctg17	AUGUSTUS	exon	232642	232659	.	+	.	transcript_id "g83.t2"; gene_id "g83";
ctg17	AUGUSTUS	intron	232660	232725	0.53	+	.	transcript_id "g83.t2"; gene_id "g83";
ctg17	AUGUSTUS	CDS	232726	232731	0.6	+	2	transcript_id "g83.t2"; gene_id "g83";
ctg17	AUGUSTUS	exon	232726	232731	.	+	.	transcript_id "g83.t2"; gene_id "g83";
ctg17	AUGUSTUS	intron	232732	232791	1	+	.	transcript_id "g83.t2"; gene_id "g83";
ctg17	AUGUSTUS	CDS	232792	232907	0.62	+	2	transcript_id "g83.t2"; gene_id "g83";
ctg17	AUGUSTUS	exon	232792	232907	.	+	.	transcript_id "g83.t2"; gene_id "g83";
ctg17	AUGUSTUS	stop_codon	232905	232907	.	+	0	transcript_id "g83.t2"; gene_id "g83";
ctg17	AUGUSTUS	gene	234202	236092	0.75	-	.	g84
ctg17	AUGUSTUS	transcript	234202	236092	0.75	-	.	g84.t1
ctg17	AUGUSTUS	stop_codon	234202	234204	.	-	0	transcript_id "g84.t1"; gene_id "g84";
ctg17	AUGUSTUS	CDS	234202	235425	0.98	-	0	transcript_id "g84.t1"; gene_id "g84";
ctg17	AUGUSTUS	exon	234202	235425	.	-	.	transcript_id "g84.t1"; gene_id "g84";
ctg17	AUGUSTUS	intron	235426	235539	0.98	-	.	transcript_id "g84.t1"; gene_id "g84";
ctg17	AUGUSTUS	CDS	235540	235684	0.98	-	1	transcript_id "g84.t1"; gene_id "g84";
ctg17	AUGUSTUS	exon	235540	235684	.	-	.	transcript_id "g84.t1"; gene_id "g84";
ctg17	AUGUSTUS	intron	235685	235738	1	-	.	transcript_id "g84.t1"; gene_id "g84";
ctg17	AUGUSTUS	CDS	235739	235821	1	-	0	transcript_id "g84.t1"; gene_id "g84";
ctg17	AUGUSTUS	exon	235739	235821	.	-	.	transcript_id "g84.t1"; gene_id "g84";
ctg17	AUGUSTUS	intron	235822	235888	1	-	.	transcript_id "g84.t1"; gene_id "g84";
ctg17	AUGUSTUS	CDS	235889	236092	0.76	-	0	transcript_id "g84.t1"; gene_id "g84";
ctg17	AUGUSTUS	exon	235889	236092	.	-	.	transcript_id "g84.t1"; gene_id "g84";
ctg17	AUGUSTUS	start_codon	236090	236092	.	-	0	transcript_id "g84.t1"; gene_id "g84";
ctg17	AUGUSTUS	gene	236546	237749	0.78	-	.	g85
ctg17	AUGUSTUS	transcript	236546	237749	0.78	-	.	g85.t1
ctg17	AUGUSTUS	stop_codon	236546	236548	.	-	0	transcript_id "g85.t1"; gene_id "g85";
ctg17	AUGUSTUS	CDS	236546	236651	0.78	-	1	transcript_id "g85.t1"; gene_id "g85";
ctg17	AUGUSTUS	exon	236546	236651	.	-	.	transcript_id "g85.t1"; gene_id "g85";
ctg17	AUGUSTUS	intron	236652	236715	1	-	.	transcript_id "g85.t1"; gene_id "g85";
ctg17	AUGUSTUS	CDS	236716	236802	1	-	1	transcript_id "g85.t1"; gene_id "g85";
ctg17	AUGUSTUS	exon	236716	236802	.	-	.	transcript_id "g85.t1"; gene_id "g85";
ctg17	AUGUSTUS	intron	236803	236874	1	-	.	transcript_id "g85.t1"; gene_id "g85";
ctg17	AUGUSTUS	CDS	236875	237163	1	-	2	transcript_id "g85.t1"; gene_id "g85";
ctg17	AUGUSTUS	exon	236875	237163	.	-	.	transcript_id "g85.t1"; gene_id "g85";
ctg17	AUGUSTUS	intron	237164	237228	1	-	.	transcript_id "g85.t1"; gene_id "g85";
ctg17	AUGUSTUS	CDS	237229	237355	1	-	0	transcript_id "g85.t1"; gene_id "g85";
ctg17	AUGUSTUS	exon	237229	237355	.	-	.	transcript_id "g85.t1"; gene_id "g85";
ctg17	AUGUSTUS	intron	237356	237434	1	-	.	transcript_id "g85.t1"; gene_id "g85";
ctg17	AUGUSTUS	CDS	237435	237749	1	-	0	transcript_id "g85.t1"; gene_id "g85";
ctg17	AUGUSTUS	exon	237435	237749	.	-	.	transcript_id "g85.t1"; gene_id "g85";
ctg17	AUGUSTUS	start_codon	237747	237749	.	-	0	transcript_id "g85.t1"; gene_id "g85";
ctg17	AUGUSTUS	gene	238027	240064	0.71	+	.	g86
ctg17	AUGUSTUS	transcript	238027	240064	0.71	+	.	g86.t1
ctg17	AUGUSTUS	start_codon	238027	238029	.	+	0	transcript_id "g86.t1"; gene_id "g86";
[truncated: 270,534+ more rows]
