# Supplementary material for: Genomic and Metabolomic Analyses of the Medicinal Fungus Inonotus hispidus for Its Metabolite’s Biosynthesis and Medicinal Application
Source: J Fungi (Basel). 2022 Nov 25;8(12):1245. doi: 10.3390/jof8121245 (PMC9787987; doi:10.3390/jof8121245)
Supplement: Supplementary file 1 [file jof-08-01245-s001.zip › File 2.xlsx]

## Sheet: Inonotus hispidus NPCB_001
g7969.t1	AA1_1(35-339)
g3334.t1	AA1_1(37-328)
g7954.t1	AA1_1(37-340)
g7415.t1	AA1_1(38-357)
g10358.t1	AA1_2(46-390)
g591.t1	AA2(118-225)
g5513.t1	AA2(122-362)
g5733.t1	AA2(40-298)
g590.t1	AA2(43-297)
g3762.t1	AA2(44-284)
g615.t1	AA2(44-284)
g5726.t1	AA2(45-299)
g5318.t1	AA2(45-304)
g5721.t1	AA2(55-312)
g1497.t1	AA2(58-314)
g8377.t1	AA3_2(28-588)
g7928.t1	AA3_2(29-592)
g1674.t1	AA3_2(52-641)
g3584.t1	AA5_1(32-611)
g5380.t1	AA5_1(40-596)
g419.t1	AA7(68-287)
g4459.t1	AA8(25-196)+AA3_1(227-766)
g10005.t1	AA9(10-217)
g6167.t1	AA9(10-229)
g5879.t1	AA9(11-232)
g7100.t1	AA9(12-119)
g7130.t1	AA9(12-233)
g2912.t1	AA9(12-238)
g2869.t1	AA9(12-242)
g10330.t1	AA9(6-221)
g642.t1	AA9(6-223)
g1083.t1	AA9(8-202)
g1083.t2	AA9(8-202)
g1084.t1	AA9(8-204)
g3274.t1	AA9(8-227)
g10278.t1	AA9(9-228)
g6706.t1	CBM1(24-51)+GH10(90-392)
g10808.t1	CE12(20-222)
g4364.t1	CE15(40-355)
g2273.t1	CE16(30-299)
g8753.t2	CE16(30-299)
g8753.t1	CE16(30-300)
g5841.t1	CE16(53-329)
g3343.t1	CE16(93-357)
g10713.t1	CE4(153-265)
g9213.t1	CE4(209-323)
g7339.t1	CE4(216-326)
g9704.t1	CE8(36-322)
g2723.t1	GH1(156-446)
g6703.t1	GH10(20-331)
g4691.t1	GH10(35-337)
g2473.t1	GH10(40-337)
g4693.t1	GH10(41-347)
g6705.t1	GH10(83-376)
g3798.t1	GH105(136-317)
g6450.t1	GH105(141-358)
g6449.t1	GH105(147-358)
g3804.t1	GH105(56-387)
g6975.t2	GH115(39-661)
g876.t1	GH115(39-684)
g6975.t1	GH115(39-687)
g855.t1	GH115(39-694)
g1366.t1	GH12(105-237)
g1366.t2	GH12(105-248)
g1365.t1	GH12(105-258)
g1465.t1	GH12(88-239)
g11255.t1	GH125(94-466)
g11243.t1	GH128(151-375)
g7558.t1	GH128(172-393)
g7423.t1	GH128(43-261)
g3899.t1	GH13_1(56-358)
g1416.t1	GH13_1(61-366)
g8891.t1	GH13_1(61-366)
g8693.t1	GH13_22(106-506)+GH13_22(1165-1630)
g6282.t1	GH131(20-259)
g7719.t1	GH131(27-287)
g404.t1	GH152(25-255)
g1811.t1	GH152(26-131)
g397.t1	GH152(31-255)
g398.t1	GH152(31-261)
g2418.t1	GH152(35-259)
g9723.t1	GH16_1(110-339)
g9775.t1	GH16_1(156-399)
g11443.t1	GH16_1(60-295)
g11441.t1	GH16_1(65-300)
g3788.t1	GH16_1(71-307)
g4858.t1	GH16_1(79-314)
g7520.t1	GH16_19(105-258)
g11060.t1	GH18(162-595)
g3766.t1	GH18(40-384)+CBM5(454-492)
g1572.t1	GH18(62-437)
g3767.t1	GH18(82-311)
g5873.t1	GH18(86-304)
g5873.t2	GH18(86-312)
g8517.t1	GH25(30-210)
g8514.t1	GH25(30-211)
g2540.t1	GH27(125-400)
g5401.t1	GH28(33-348)
g5400.t1	GH28(33-353)
g6280.t1	GH28(61-412)
g8504.t1	GH28(64-369)
g4971.t1	GH28(69-327)
g4971.t2	GH28(69-328)
g8185.t1	GH3(144-367)
g3949.t1	GH3(241-438)
g9580.t1	GH3(76-289)
g4330.t1	GH30_3(55-409)
g7278.t1	GH31(244-729)
g3342.t1	GH31(351-808)
g5867.t1	GH37(98-564)
g3151.t1	GH43_14(43-335)
g9354.t1	GH43_24(46-282)
g11575.t1	GH43_5(31-272)
g2737.t1	GH47(45-497)
g2225.t1	GH5_30(48-506)
g9942.t1	GH5_5(77-359)
g10169.t1	GH5_7(104-345)
g923.t1	GH5_7(120-403)
g10255.t1	GH5_9(93-398)
g10200.t1	GH5_9(94-398)
g10297.t1	GH5_9(94-399)
g10230.t1	GH51(174-548)
g1963.t1	GH55(40-784)
g8798.t1	GH6(115-407)
g10234.t1	GH6(42-334)
g8905.t1	GH63(583-796)
g8104.t1	GH7(20-454)
g8121.t1	GH7(20-454)
g8124.t1	GH7(20-454)
g9341.t1	GH72(18-331)
g6170.t1	GH74(80-192)
g10066.t1	GH74(84-196)
g4060.t1	GH78(73-632)
g6603.t1	GH79(41-358)
g4776.t1	GH79(44-457)
g5612.t1	GH79(82-471)
g5631.t1	GH79(87-484)
g2268.t1	GH88(69-382)
g65.t1	GH92(272-790)
g3719.t1	GH92(293-797)
g3744.t1	GH95(29-797)
g3953.t1	GT15(168-338)
g2734.t1	GT24(1317-1564)
g2787.t1	GT25(88-396)
g6592.t1	PL1_7(75-244)
g6491.t1	PL38(268-499)
g4809.t1	PL38(276-526)

## Sheet: Armillaria ostoyae
SJL01159.1	AA1(40-455)
SJL14827.1	AA1_1(156-358)
SJL03817.1	AA1_1(189-390)
SJL17852.1	AA1_1(33-332)
SJL13258.1	AA1_1(34-332)
SJL10012.1	AA1_1(35-334)
SJL08787.1	AA1_1(39-339)
SJL09200.1	AA1_1(49-360)
SJL11320.1	AA1_1(51-365)
SJK99491.1	AA1_1(60-268)+AA1(172-414)
SJL16155.1	AA1_2(40-395)
SJK99699.1	AA14(18-285)
SJK99683.1	AA14(23-288)
SJL12309.1	AA2(43-304)
SJL17485.1	AA2(45-298)
SJK98007.1	AA2(45-299)
SJL16428.1	AA2(45-299)
SJK98023.1	AA2(45-301)
SJK97923.1	AA2(46-300)
SJK96833.1	AA2(64-295)
SJL13846.1	AA3_1(16-536)
SJL09347.1	AA3_1(59-597)
SJL12898.1	AA3_2(20-569)
SJL14160.1	AA3_2(28-554)
SJL14175.1	AA3_2(30-582)
SJL09341.1	AA3_2(32-580)
SJK97905.1	AA3_2(34-603)
SJL12612.1	AA3_2(37-604)
SJL11325.1	AA3_2(38-594)
SJK98715.1	AA3_2(40-597)
SJL10286.1	AA3_2(40-632)
SJL16849.1	AA3_2(46-623)
SJL02339.1	AA4(80-328)
SJL08884.1	AA5(493-1005)
SJL09385.1	AA5_1(20-618)
SJL00697.1	AA5_1(213-748)
SJL12903.1	AA5_1(34-589)
SJK97139.1	AA5_1(40-592)
SJL12451.1	AA7(121-310)
SJL04835.1	AA7(124-304)
SJL07957.1	AA7(130-543)
SJL02165.1	AA7(46-272)
SJL02379.1	AA7(47-269)
SJL02399.1	AA7(49-257)
SJL13227.1	AA7(61-276)
SJL13201.1	AA7(61-277)
SJL09274.1	AA8(24-199)+AA3_1(220-735)
SJL13619.1	AA8(28-206)
SJK97184.1	AA9(10-224)
SJL14875.1	AA9(11-206)
SJL10172.1	AA9(12-283)
SJL07493.1	AA9(125-371)
SJK98383.1	AA9(13-216)
SJL12410.1	AA9(14-238)
SJL02571.1	AA9(5-224)
SJK98433.1	AA9(6-214)
SJL10723.1	AA9(7-227)
SJL14422.1	AA9(8-203)
SJK97089.1	AA9(9-228)
SJL00918.1	CBM1(25-52)+GH6(115-407)
SJL10147.1	CBM13(35-158)
SJL17648.1	CBM67(102-252)+CBM67(267-409)
SJL00728.1	CBM67(184-329)
SJK98725.1	CBM67(51-197)+CBM67(212-364)
SJL00726.1	CBM67(53-203)+CBM67(217-365)
SJL00738.1	CBM67(54-204)+CBM67(218-366)
SJL17667.1	CBM67(55-193)+CBM67(212-356)
SJL17682.1	CBM67(55-206)+CBM67(220-361)
SJL02365.1	CBM67(58-210)+CBM67(227-372)
SJK96810.1	CBM67(71-215)+CBM67(233-376)
SJL06474.1	CE1(103-290)
SJL09763.1	CE12(29-227)
SJL09764.1	CE12(32-226)
SJL01356.1	CE15(36-356)
SJL17530.1	CE16(22-285)
SJL01133.1	CE16(26-293)
SJL06205.1	CE16(29-291)
SJK98051.1	CE4(138-266)
SJL01997.1	CE4(142-254)
SJL01545.1	CE4(218-335)
SJL03899.1	CE4(227-338)
SJL05010.1	CE4(34-153)
SJL05016.1	CE4(34-153)
SJL14051.1	CE4(34-153)
SJL09973.1	CE4(34-153)
SJL09947.1	CE4(51-163)
SJL09352.1	CE8(30-305)
SJK97087.1	CE8(31-322)
SJL09423.1	CE8(31-326)
SJK97193.1	CE8(32-298)
SJL14529.1	CE8(42-323)
SJL16043.1	CE8(42-326)
SJL08956.1	CE8(49-322)
SJL08964.1	CE8(49-329)
SJL12186.1	CE8(52-408)
SJL09043.1	GH1(120-604)
SJL09047.1	GH1(121-502)
SJL09048.1	GH1(121-590)
SJL09064.1	GH1(122-293)+GH1(300-564)
SJL17468.1	GH10(28-340)
SJK98053.1	GH10(51-387)
SJL04726.1	GH10(94-397)
SJL09226.1	GH105(146-435)
SJL08656.1	GH11(42-218)
SJL10818.1	GH115(32-668)
SJL09225.1	GH12(102-255)
SJL04930.1	GH12(109-257)
SJL09224.1	GH12(117-260)
SJK97950.1	GH12(90-239)
SJL01502.1	GH125(73-482)
SJL01658.1	GH128(141-357)
SJL10394.1	GH128(37-248)
SJL13575.1	GH128(37-264)
SJL15749.1	GH128(37-264)
SJL07598.1	GH128(41-253)
SJK97051.1	GH128(43-285)
SJL11896.1	GH13_1(56-369)
SJL07387.1	GH13_1(57-368)
SJL04363.1	GH13_1(57-370)
SJL04466.1	GH13_1(58-363)
SJL00424.1	GH13_22(99-499)+GH13_22(1152-1618)
SJL03579.1	GH13_25(1129-1583)
SJL07625.1	GH131(22-251)
SJL12854.1	GH135(22-248)
SJL07773.1	GH15(45-464)+CBM20(498-584)
SJL08017.1	GH152(27-160)
SJL03994.1	GH16_1(163-394)
SJL12225.1	GH16_1(174-417)
SJL12224.1	GH16_1(259-489)
SJL02683.1	GH16_1(60-292)
SJL04106.1	GH16_1(61-292)
SJL12884.1	GH16_1(61-295)
SJL07179.1	GH16_1(61-310)
SJL04115.1	GH16_1(64-297)
SJK97428.1	GH16_1(65-301)
SJL02866.1	GH16_1(79-313)
SJL03995.1	GH16_1(85-316)
SJL02708.1	GH16_1(91-273)
SJL03436.1	GH16_19(86-235)
SJL01800.1	GH18(168-606)
SJL07521.1	GH18(30-401)
SJL00003.1	GH18(32-338)
SJL00024.1	GH18(56-405)
SJL07943.1	GH18(65-301)
SJL16178.1	GH18(65-430)
SJL03805.1	GH18(81-303)
SJL03806.1	GH18(88-303)
SJL01798.1	GH18(92-434)
SJL07152.1	GH20(168-506)
SJL07209.1	GH20(168-506)
SJK97452.1	GH27(138-394)
SJL07777.1	GH27(150-394)
SJL10303.1	GH28(40-321)
SJL13871.1	GH28(44-349)
SJL13896.1	GH28(44-349)
SJL13885.1	GH28(44-366)
SJL10302.1	GH28(44-375)
SJL05410.1	GH28(46-350)
SJL13646.1	GH28(48-344)
SJL00565.1	GH28(51-357)
SJL10037.1	GH28(57-411)
SJL02007.1	GH28(62-252)
SJL14122.1	GH29(333-685)
SJL14428.1	GH3(121-324)
SJL05953.1	GH3(139-322)
SJL04714.1	GH3(214-416)
SJL08546.1	GH3(67-317)
SJL12932.1	GH3(67-317)
SJL18029.1	GH3(97-323)
SJL15020.1	GH30_3(52-407)
SJL05147.1	GH30_4(21-460)
SJK98607.1	GH31(236-714)
SJL05086.1	GH31(247-756)
SJL06284.1	GH31(347-716)
SJK99458.1	GH35(59-342)
SJK97893.1	GH39(139-282)
SJL03972.1	GH43_26(34-325)
SJL07326.1	GH43_5(38-314)
SJL03895.1	GH47(45-491)
SJL11751.1	GH47(47-488)
SJL09740.1	GH5_5(47-325)
SJL05681.1	GH5_7(62-384)
SJL12547.1	GH5_7(87-368)
SJL09627.1	GH5_9(129-440)
SJL06135.1	GH5_9(85-382)
SJL11193.1	GH5_9(85-407)
SJL15748.1	GH51(214-664)
SJL04751.1	GH55(247-810)
SJL04756.1	GH55(257-795)
SJL04814.1	GH55(28-800)
SJL04750.1	GH55(29-789)
SJL04757.1	GH55(36-775)
SJL00917.1	GH6(44-339)
SJL04080.1	GH7(20-209)
SJL03781.1	GH71(27-409)
SJL07679.1	GH71(45-433)
SJL05824.1	GH72(24-343)
SJL05981.1	GH74(69-181)
SJL05979.1	GH74(74-186)
SJK96832.1	GH75(29-220)
SJL04887.1	GH75(30-216)
SJK96807.1	GH75(59-236)
SJL17343.1	GH76(32-396)
SJL10617.1	GH76(41-336)
SJK99589.1	GH76(41-339)
SJK97689.1	GH78(67-631)
SJK97694.1	GH78(68-632)
SJL05293.1	GH79(39-377)
SJK99264.1	GH79(41-429)
SJK99979.1	GH79(42-522)
SJL01237.1	GH79(43-522)
SJL02277.1	GH79(87-475)
SJL10810.1	GH79(88-480)
SJL11349.1	GH79(98-507)
SJL04731.1	GH88(211-333)
SJL04828.1	GH88(61-218)+GH88(290-412)
SJL02072.1	GH9(48-499)
SJL09221.1	GH92(265-781)
SJK97207.1	GH92(277-794)
SJL01076.1	GH92(278-807)
SJK97725.1	GT17(67-356)
SJL14395.1	GT61(362-448)
SJL10076.1	PL1_7(72-246)
SJL01066.1	PL1_7(73-252)
SJL01122.1	PL1_7(76-252)
SJL01056.1	PL1_7(77-257)
SJL04928.1	PL14_4(170-350)
SJK97575.1	PL3(30-240)
SJL16638.1	PL3_2(155-260)
SJK96901.1	PL3_2(30-199)
SJL05111.1	PL3_2(34-107)
SJL05116.1	PL3_2(34-219)
SJL05107.1	PL3_2(34-223)
SJL06669.1	PL3_2(36-223)
SJK99939.1	PL3_2(38-227)
SJL09540.1	PL3_2(41-233)
SJL07615.1	PL35(506-692)
SJL06019.1	PL38(266-515)
SJL13106.1	PL38(62-356)
SJL12842.1	PL4_1(283-552)
SJL15849.1	PL42(43-337)
SJL05721.1	PL8(448-690)+PL8_4(1276-1483)

## Sheet: Auricularia subglabra 
XP_007356094.1	AA1(35-575)
XP_007354017.1	AA1(87-485)
XP_007356739.1	AA1(87-487)
XP_007337428.1	AA1_2(39-391)
XP_007342511.1	AA1_3(50-357)
XP_007351946.1	AA1_3(54-367)
XP_007341315.1	AA1_3(58-364)
XP_007350243.1	AA12(22-418)
XP_007338636.1	AA12(23-424)
XP_007349275.1	AA14(17-291)
XP_007346002.1	AA14(17-298)
XP_007353707.1	AA14(17-298)
XP_007349200.1	AA14(18-285)
XP_007343208.1	AA14(18-295)
XP_007337360.1	AA14(18-303)
XP_007351346.1	AA14(21-292)
XP_007351349.1	AA14(22-298)
XP_007351348.1	AA14(25-306)
XP_007345752.1	AA16(17-185)
XP_007352371.1	AA16(19-186)
XP_007350857.1	AA16(22-189)
XP_007339529.1	AA2(112-364)
XP_007353069.1	AA2(40-292)
XP_007340682.1	AA2(40-292)
XP_007341742.1	AA2(40-294)
XP_007347473.1	AA2(40-294)
XP_007347477.1	AA2(40-294)
XP_007347491.1	AA2(40-294)
XP_007341733.1	AA2(41-295)
XP_007347455.1	AA2(41-295)
XP_007354045.1	AA2(41-295)
XP_007340267.1	AA2(41-295)
XP_007354232.1	AA2(41-296)
XP_007347474.1	AA2(43-297)
XP_007351446.1	AA2(43-301)
XP_007349472.1	AA2(45-299)
XP_007341683.1	AA2(47-301)
XP_007337223.1	AA3_2(24-574)
XP_007349396.1	AA3_2(24-595)
XP_007349390.1	AA3_2(25-593)
XP_007349341.1	AA3_2(26-593)
XP_007342347.1	AA3_2(31-260)
XP_007349728.1	AA3_2(32-623)
XP_007343182.1	AA3_2(33-598)
XP_007337696.1	AA3_2(33-615)
XP_007337520.1	AA3_2(33-616)
XP_007350133.1	AA3_2(35-624)
XP_007342946.1	AA3_2(40-618)
XP_007350040.1	AA3_2(40-623)
XP_007353009.1	AA3_2(42-631)
XP_007356971.1	AA3_2(43-629)
XP_007345004.1	AA5_1(17-616)
XP_007341364.1	AA5_1(20-553)
XP_007346164.1	AA5_1(22-617)
XP_007341363.1	AA5_1(23-552)
XP_007349603.1	AA5_1(28-622)
XP_007346819.1	AA5_1(45-594)
XP_007340834.1	AA7(115-539)
XP_007341332.1	AA7(121-309)
XP_007343007.1	AA7(56-261)
XP_007339692.1	AA7(62-267)
XP_007344756.1	AA9(10-227)
XP_007349287.1	AA9(15-246)
XP_007348518.1	AA9(4-219)
XP_007340460.1	AA9(5-223)
XP_007342586.1	AA9(5-231)
XP_007346641.1	AA9(6-207)
XP_007338500.1	AA9(7-210)
XP_007340017.1	AA9(7-221)
XP_007340458.1	AA9(7-221)
XP_007354254.1	AA9(7-224)
XP_007357107.1	AA9(7-227)
XP_007346818.1	AA9(8-227)
XP_007357298.1	AA9(8-231)
XP_007343842.1	AA9(8-238)
XP_007336507.1	AA9(9-213)
XP_007338390.1	AA9(9-216)
XP_007343878.1	AA9(9-223)
XP_007338732.1	AA9(9-233)
XP_007337788.1	CBM1(22-49)+CE15(110-432)
XP_007347849.1	CBM1(24-51)+GH5_5(100-378)
XP_007351344.1	CBM1(24-51)+GH6(108-402)
XP_007337204.1	CBM1(25-52)+GH10(98-390)
XP_007337400.1	CBM13(27-152)+CBM13(252-369)
XP_007346029.1	CBM13(36-156)+CBM13(434-555)
XP_007350036.1	CBM20(536-624)
XP_007345869.1	CBM21(343-457)
XP_007340078.1	CE1(33-221)
XP_007346063.1	CE1(34-233)
XP_007337284.1	CE1(37-191)+CBM1(339-367)
XP_007348292.1	CE1(42-239)
XP_007341396.1	CE1(506-740)
XP_007356991.1	CE12(19-231)
XP_007343430.1	CE12(26-218)
XP_007337783.1	CE15(111-432)
XP_007340692.1	CE15(31-353)
XP_007348092.1	CE15(37-356)
XP_007354053.1	CE16(103-360)
XP_007347434.1	CE16(23-283)
XP_007355163.1	CE16(23-284)
XP_007351294.1	CE16(23-300)
XP_007354052.1	CE16(24-278)
XP_007347431.1	CE16(24-283)
XP_007354051.1	CE16(24-287)
XP_007354265.1	CE16(24-290)
XP_007354273.1	CE16(28-294)
XP_007338753.1	CE16(28-298)
XP_007357095.1	CE16(28-299)
XP_007345482.1	CE16(29-300)
XP_007345465.1	CE16(29-305)
XP_007354274.1	CE16(30-298)
XP_007354285.1	CE16(30-307)
XP_007357608.1	CE16(32-287)
XP_007354256.1	CE16(43-295)
XP_007354275.1	CE16(43-298)
XP_007339206.1	CE16(66-317)
XP_007349387.1	CE16(83-244)
XP_007339049.1	CE2(152-351)
XP_007357328.1	CE3(26-217)
XP_007357121.1	CE3(27-217)
XP_007353769.1	CE4(142-257)
XP_007349039.1	CE4(147-262)
XP_007336942.1	CE4(167-281)
XP_007336482.1	CE4(169-284)
XP_007343334.1	CE4(199-314)
XP_007336483.1	CE4(210-319)
XP_007341693.1	CE4(34-154)
XP_007341690.1	CE4(40-157)
XP_007341691.1	CE4(44-162)
XP_007345949.1	CE5(19-223)
XP_007348294.1	CE5(21-226)
XP_007348295.1	CE5(22-227)+CBM1(264-292)
XP_007341004.1	CE8(34-296)
XP_007340956.1	CE8(41-294)
XP_007338719.1	CE8(66-391)
XP_007356553.1	GH10(20-325)
XP_007341448.1	GH10(33-339)
XP_007338397.1	GH10(85-395)
XP_007338225.1	GH105(103-340)
XP_007338229.1	GH105(107-335)
XP_007339670.1	GH105(125-352)
XP_007349235.1	GH105(145-355)
XP_007344112.1	GH105(47-398)
XP_007344111.1	GH105(49-400)
XP_007348533.1	GH11(29-205)
XP_007343830.1	GH11(36-213)
XP_007343831.1	GH11(36-213)
XP_007350037.1	GH114(194-371)
XP_007350034.1	GH114(47-223)
XP_007350043.1	GH114(48-225)
XP_007346317.1	GH115(51-677)
XP_007346315.1	GH115(95-684)
XP_007344323.1	GH12(153-303)
XP_007338194.1	GH125(71-480)
XP_007338199.1	GH128(169-397)
XP_007336776.1	GH128(213-433)
XP_007339072.1	GH128(214-430)
XP_007355955.1	GH128(49-260)
XP_007338924.1	GH13_1(54-354)
XP_007341757.1	GH131(20-258)
XP_007348341.1	GH131(25-293)
XP_007356460.1	GH152(16-242)
XP_007342144.1	GH152(23-254)
XP_007339301.1	GH152(24-252)
XP_007355964.1	GH152(24-255)
XP_007344969.1	GH152(25-179)
XP_007348406.1	GH152(26-248)
XP_007341324.1	GH152(27-247)
XP_007337328.1	GH152(27-248)
XP_007356247.1	GH152(27-257)
XP_007336581.1	GH16_1(146-380)
XP_007339807.1	GH16_1(175-395)
XP_007351329.1	GH16_1(187-408)
XP_007349027.1	GH16_1(60-293)
XP_007351031.1	GH16_1(64-299)
XP_007350380.1	GH16_1(71-302)
XP_007350382.1	GH16_1(71-305)
XP_007349576.1	GH16_1(73-310)
XP_007343080.1	GH16_1(77-310)
XP_007339496.1	GH16_1(81-307)
XP_007344081.1	GH16_1(83-306)
XP_007351668.1	GH16_1(87-316)
XP_007354361.1	GH16_1(95-326)
XP_007351328.1	GH16_1(96-327)
XP_007338959.1	GH16_10(36-154)+GH16_10(173-258)
XP_007338953.1	GH16_10(36-236)
XP_007336902.1	GH16_19(107-273)
XP_007343178.1	GH18(101-269)
XP_007350028.1	GH18(101-424)
XP_007337784.1	GH18(111-494)
XP_007338512.1	GH18(139-325)
XP_007350163.1	GH18(26-309)
XP_007348422.1	GH18(27-369)
XP_007342131.1	GH18(29-314)
XP_007336221.1	GH18(33-300)
XP_007350456.1	GH18(43-388)
XP_007338125.1	GH18(44-392)
XP_007342886.1	GH18(46-400)
XP_007339441.1	GH18(50-382)
XP_007352083.1	GH18(55-306)
XP_007346817.1	GH18(55-403)
XP_007354547.1	GH18(725-1038)
XP_007351665.1	GH18(84-322)
XP_007342848.1	GH18(84-333)
XP_007344825.1	GH2(52-464)+CBM42(600-731)+CBM42(752-891)
XP_007348053.1	GH2(57-470)+CBM42(603-739)+CBM42(759-900)
XP_007350383.1	GH2(79-492)
XP_007344759.1	GH20(171-499)
XP_007341077.1	GH20(173-510)
XP_007341520.1	GH25(34-215)
XP_007354263.1	GH27(183-456)
XP_007346225.1	GH28(102-424)
XP_007348716.1	GH28(104-425)
XP_007337099.1	GH28(166-497)
XP_007347917.1	GH28(166-498)
XP_007337556.1	GH28(169-500)
XP_007337276.1	GH28(36-351)
XP_007348624.1	GH28(45-352)
XP_007348971.1	GH28(46-372)
XP_007351515.1	GH28(54-396)
XP_007340987.1	GH28(61-368)
XP_007341686.1	GH28(61-394)
XP_007341361.1	GH29(138-498)
XP_007336485.1	GH3(136-341)
XP_007343505.1	GH3(68-278)
XP_007337348.1	GH3(85-285)
XP_007342808.1	GH3(90-302)
XP_007344833.1	GH3(91-302)
XP_007347905.1	GH3(95-298)
XP_007347921.1	GH30_7(21-456)
XP_007343696.1	GH31(244-735)
XP_007339875.1	GH31(250-788)
XP_007336810.1	GH31(251-788)
XP_007340784.1	GH31(300-779)
XP_007354015.1	GH31(301-802)
XP_007347053.1	GH31(316-847)
XP_007344921.1	GH31(369-824)
XP_007346006.1	GH32(53-360)
XP_007347069.1	GH35(30-359)
XP_007340464.1	GH35(41-382)
XP_007354445.1	GH37(78-568)
XP_007337303.1	GH37(79-533)
XP_007356574.1	GH43_23(75-288)
XP_007337015.1	GH43_24(40-276)
XP_007341763.1	GH43_25(43-260)
XP_007343068.1	GH43_26(21-307)
XP_007349482.1	GH43_26(66-362)
XP_007347992.1	GH43_26(92-383)
XP_007342920.1	GH43_33(43-441)
XP_007350228.1	GH43_36(15-281)
XP_007349250.1	GH43_5(33-308)
XP_007355247.1	GH43_6(29-322)
XP_007337756.1	GH43_6(30-323)
XP_007337037.1	GH43_6(31-318)
XP_007342705.1	GH43_6(31-323)
XP_007342720.1	GH43_6(31-323)
XP_007342168.1	GH43_6(33-326)
XP_007342719.1	GH43_6(34-216)+GH43_6(286-395)
XP_007337336.1	GH43_6(34-322)
XP_007342670.1	GH43_6(34-325)
XP_007341310.1	GH43_6(36-330)
XP_007350564.1	GH44(264-696)
XP_007347923.1	GH45(24-221)
XP_007346289.1	GH47(39-484)
XP_007340643.1	GH47(41-489)
XP_007340646.1	GH47(42-251)
XP_007340637.1	GH47(43-491)
XP_007340652.1	GH47(43-495)
XP_007346304.1	GH47(48-493)
XP_007357340.1	GH5_11(29-356)
XP_007341137.1	GH5_15(142-454)
XP_007355175.1	GH5_15(93-397)
XP_007352370.1	GH5_15(96-399)
XP_007347741.1	GH5_30(50-472)
XP_007345061.1	GH5_31(107-274)
XP_007347039.1	GH5_31(52-331)
XP_007357010.1	GH5_31(96-373)
XP_007352850.1	GH5_41(146-371)
XP_007350145.1	GH5_5(107-386)
XP_007345569.1	GH5_5(25-306)
XP_007351583.1	GH5_51(38-390)
XP_007352849.1	GH5_7(109-307)
XP_007350737.1	GH5_7(124-405)
XP_007339688.1	GH5_7(57-361)
XP_007339841.1	GH5_7(79-424)
XP_007340693.1	GH5_9(88-395)
XP_007348889.1	GH51(206-460)
XP_007341664.1	GH53(22-333)
XP_007336828.1	GH55(28-756)
XP_007340463.1	GH55(33-770)
XP_007352167.1	GH55(38-771)
XP_007344968.1	GH55(41-774)
XP_007338721.1	GH6(113-407)
XP_007338947.1	GH63(586-800)
XP_007350171.1	GH7(19-446)
XP_007344162.1	GH7(19-452)
XP_007336955.1	GH7(19-452)
XP_007344173.1	GH7(19-453)
XP_007338825.1	GH7(20-453)
XP_007338820.1	GH7(20-455)
XP_007345587.1	GH71(25-382)
XP_007357333.1	GH71(25-488)
XP_007343990.1	GH71(28-397)
XP_007340864.1	GH71(31-401)
XP_007346005.1	GH71(37-410)
XP_007351622.1	GH71(39-417)
XP_007351644.1	GH71(40-412)+GH71(508-898)+GH71(1053-1443)
XP_007339753.1	GH74(74-200)
XP_007350524.1	GH75(38-229)
XP_007356015.1	GH75(81-227)
XP_007339270.1	GH76(30-354)
XP_007343312.1	GH76(44-392)
XP_007345235.1	GH76(64-403)+GH76(466-809)
XP_007355886.1	GH76(69-419)
XP_007356457.1	GH76(83-425)
XP_007352769.1	GH78(366-935)
XP_007352409.1	GH78(69-628)
XP_007340589.1	GH78(69-629)
XP_007339284.1	GH79(37-458)
XP_007351590.1	GH79(45-480)
XP_007344138.1	GH79(77-463)
XP_007337085.1	GH79(79-469)
XP_007339967.1	GH79(81-467)
XP_007355415.1	GH79(83-510)
XP_007344189.1	GH79(84-484)
XP_007344181.1	GH79(85-480)
XP_007342368.1	GH81(52-700)
XP_007357302.1	GH81(53-705)
XP_007342871.1	GH81(54-706)
XP_007344589.1	GH88(62-389)
XP_007347884.1	GH88(65-397)
XP_007348170.1	GH89(86-749)
XP_007347048.1	GH92(251-765)
XP_007340595.1	GH92(260-756)
XP_007339189.1	GH92(282-800)
XP_007338554.1	GT15(94-362)
XP_007337465.1	GT31(106-294)
XP_007337777.1	GT32(78-158)
XP_007338219.1	PL1_7(65-241)
XP_007337930.1	PL14_3(82-281)
XP_007351029.1	PL14_4(123-339)
XP_007337503.1	PL14_4(78-301)
XP_007355823.1	PL14_4(81-294)
XP_007346410.1	PL14_4(83-301)
XP_007349455.1	PL14_4(90-306)
XP_007349193.1	PL14_5(88-295)
XP_007352351.1	PL38(72-359)
XP_007339647.1	PL38(73-360)
XP_007352378.1	PL38(73-360)
XP_007350135.1	PL38(74-351)
XP_007350728.1	PL4_1(19-515)
XP_007347776.1	PL42(44-329)
XP_007347781.1	PL42(44-331)
XP_007348946.1	PL7(146-373)
XP_007337229.1	PL8_4(388-623)

## Sheet: Cerioporus squamosus 
KAI0692982.1	AA1_1(36-335)
KAI0699344.1	AA1_1(36-336)
KAI0689487.1	AA1_1(37-338)
KAI0689482.1	AA1_1(38-339)
KAI0682475.1	AA1_1(39-340)
KAI0720117.1	AA1_1(39-340)
KAI0690882.1	AA1_1(39-342)
KAI0691787.1	AA1_1(39-342)
KAI0707510.1	AA1_2(39-397)
KAI0694646.1	AA14(19-291)
KAI0714260.1	AA14(21-283)
KAI0694636.1	AA14(21-288)
KAI0711886.1	AA14(21-288)
KAI0694648.1	AA14(22-288)
KAI0717892.1	AA2(42-301)
KAI0705026.1	AA2(43-290)
KAI0712917.1	AA2(43-316)
KAI0720710.1	AA2(64-252)
KAI0724009.1	AA3_2(22-609)
KAI0690659.1	AA3_2(28-637)
KAI0720537.1	AA3_2(30-587)
KAI0684717.1	AA3_2(31-581)
KAI0720530.1	AA3_2(34-593)
KAI0717830.1	AA3_2(37-605)
KAI0716165.1	AA3_2(39-567)
KAI0716163.1	AA3_2(43-497)
KAI0718049.1	AA3_2(43-608)
KAI0701524.1	AA3_2(50-627)
KAI0701555.1	AA4(107-351)
KAI0724439.1	AA4(36-224)
KAI0705751.1	AA5(43-588)
KAI0707483.1	AA5(488-1017)
KAI0723941.1	AA5_1(212-762)
KAI0718436.1	AA5_1(22-621)
KAI0705748.1	AA5_1(23-552)
KAI0705752.1	AA5_1(24-554)
KAI0705744.1	AA5_1(27-555)
KAI0711903.1	AA7(131-310)
KAI0711905.1	AA7(131-573)
KAI0701556.1	AA7(138-334)
KAI0691286.1	AA7(142-341)
KAI0712970.1	AA7(155-336)
KAI0707570.1	AA7(158-356)
KAI0707571.1	AA7(158-357)
KAI0706913.1	AA7(58-289)
KAI0715860.1	AA7(61-290)
KAI0704209.1	AA7(70-275)
KAI0708101.1	AA8(25-198)+AA3_1(217-753)
KAI0723976.1	AA8(45-223)
KAI0706801.1	AA9(10-216)
KAI0718971.1	AA9(10-237)
KAI0720775.1	AA9(13-210)
KAI0697840.1	AA9(5-212)
KAI0717819.1	AA9(6-120)
KAI0711076.1	AA9(7-213)
KAI0689476.1	AA9(7-238)
KAI0705013.1	AA9(8-216)
KAI0716126.1	AA9(8-226)
KAI0705014.1	AA9(8-227)
KAI0682468.1	AA9(8-228)
KAI0689477.1	AA9(8-228)
KAI0714036.1	AA9(8-228)
KAI0714035.1	AA9(9-227)
KAI0692679.1	AA9(9-231)
KAI0702413.1	AA9(9-231)
KAI0700963.1	CBM1(26-53)+CE16(89-345)
KAI0699873.1	CBM1(27-54)
KAI0696560.1	CBM21(465-568)
KAI0718233.1	CE12(31-241)
KAI0688731.1	CE15(107-436)
KAI0694393.1	CE15(45-380)
KAI0701409.1	CE16(28-289)
KAI0694984.1	CE16(30-329)
KAI0701410.1	CE16(33-303)
KAI0723850.1	CE16(36-293)
KAI0703659.1	CE16(36-294)
KAI0714055.1	CE16(39-310)
KAI0681698.1	CE16(43-314)
KAI0708776.1	CE16(43-314)
KAI0702790.1	CE2(161-359)
KAI0719530.1	CE4(149-258)
KAI0724252.1	CE4(206-322)
KAI0704513.1	CE4(219-336)
KAI0721385.1	CE8(32-171)+CE8(162-265)
KAI0721384.1	CE8(32-256)
KAI0721386.1	CE8(32-259)
KAI0718206.1	CE8(46-372)
KAI0701000.1	GH10(38-344)
KAI0697716.1	GH10(39-346)
KAI0697715.1	GH10(43-346)
KAI0688365.1	GH10(83-376)
KAI0696303.1	GH10(88-397)
KAI0720190.1	GH105(122-369)
KAI0704422.1	GH105(140-327)
KAI0708917.1	GH105(53-408)
KAI0693088.1	GH115(37-657)
KAI0717369.1	GH12(103-247)
KAI0691154.1	GH12(90-240)
KAI0691156.1	GH12(97-248)
KAI0721887.1	GH125(76-484)
KAI0721880.1	GH128(145-361)
KAI0719820.1	GH128(38-253)
KAI0719823.1	GH128(42-256)
KAI0721819.1	GH128(68-263)
KAI0713053.1	GH13_1(54-357)
KAI0710374.1	GH13_1(58-353)
KAI0721014.1	GH13_22(98-499)+GH13_22(1150-1615)
KAI0708107.1	GH13_32(70-337)+CBM20(499-581)
KAI0724418.1	GH131(18-251)
KAI0690472.1	GH15(46-449)
KAI0711913.1	GH152(25-254)
KAI0719827.1	GH152(25-254)
KAI0711912.1	GH152(27-256)
KAI0711908.1	GH152(29-259)
KAI0724535.1	GH16_1(107-340)
KAI0719122.1	GH16_1(201-443)
KAI0718199.1	GH16_1(39-272)
KAI0716192.1	GH16_1(61-293)
KAI0702406.1	GH16_1(61-293)
KAI0689151.1	GH16_1(61-295)
KAI0694493.1	GH16_1(61-297)
KAI0698212.1	GH16_1(61-298)
KAI0719142.1	GH16_1(61-298)
KAI0705052.1	GH16_1(61-314)
KAI0695965.1	GH16_1(62-272)
KAI0702829.1	GH16_1(62-283)
KAI0698201.1	GH16_1(62-293)
KAI0711131.1	GH16_1(68-293)
KAI0690080.1	GH16_19(107-277)
KAI0712976.1	GH16_23(104-190)
KAI0714299.1	GH16_23(59-240)
KAI0717293.1	GH16_23(65-243)
KAI0691530.1	GH16_23(67-241)
KAI0715836.1	GH18(29-301)
KAI0715837.1	GH18(29-335)
KAI0702369.1	GH18(29-363)
KAI0708906.1	GH18(40-394)
KAI0708099.1	GH18(61-410)
KAI0707540.1	GH18(65-414)
KAI0696033.1	GH2(22-839)
KAI0718168.1	GH20(169-507)
KAI0720006.1	GH20(185-510)
KAI0720790.1	GH25(32-216)
KAI0720788.1	GH25(43-219)
KAI0724355.1	GH27(126-394)
KAI0718341.1	GH28(37-353)
KAI0718613.1	GH28(41-354)
KAI0697509.1	GH28(47-404)
KAI0706282.1	GH28(48-353)
KAI0712787.1	GH28(54-396)
KAI0705023.1	GH28(60-367)
KAI0688057.1	GH28(60-373)
KAI0688055.1	GH28(76-389)
KAI0724419.1	GH3(134-332)
KAI0724376.1	GH3(142-348)
KAI0700381.1	GH3(219-419)
KAI0700366.1	GH30_3(59-434)
KAI0695583.1	GH31(252-771)
KAI0696029.1	GH31(303-847)
KAI0717496.1	GH31(346-755)
KAI0693625.1	GH35(55-383)
KAI0705741.1	GH43_26(43-335)
KAI0724230.1	GH43_33(42-436)
KAI0685663.1	GH43_6(149-267)
KAI0685594.1	GH43_6(30-321)
KAI0704442.1	GH45(27-226)
KAI0709694.1	GH47(78-585)
KAI0714173.1	GH5_15(71-241)
KAI0714174.1	GH5_15(74-237)
KAI0684965.1	GH5_31(41-148)+GH5_31(147-274)
KAI0682696.1	GH5_31(41-186)+GH5_31(189-302)
KAI0687841.1	GH5_5(80-356)
KAI0685501.1	GH5_5(94-231)
KAI0702032.1	GH5_5(94-388)
KAI0724054.1	GH5_50(137-418)
KAI0694010.1	GH5_7(132-411)
KAI0721256.1	GH5_7(69-380)
KAI0719308.1	GH5_9(122-430)
KAI0720060.1	GH5_9(88-394)
KAI0717439.1	GH53(20-336)
KAI0720349.1	GH53(22-339)
KAI0692746.1	GH55(35-704)
KAI0724043.1	GH55(37-773)
KAI0723927.1	GH6(119-415)
KAI0721521.1	GH63(601-815)
KAI0715972.1	GH7(20-444)
KAI0720080.1	GH7(20-451)
KAI0719952.1	GH7(20-456)
KAI0720253.1	GH71(29-405)
KAI0720480.1	GH71(35-453)
KAI0724491.1	GH74(79-190)
KAI0717506.1	GH76(52-386)
KAI0702396.1	GH76(53-364)
KAI0706032.1	GH78(69-607)
KAI0720204.1	GH79(106-503)
KAI0717201.1	GH79(36-422)
KAI0689488.1	GH79(41-221)
KAI0689484.1	GH79(41-446)
KAI0688372.1	GH79(41-512)
KAI0722231.1	GH79(45-364)
KAI0689485.1	GH79(45-446)
KAI0702821.1	GH79(92-482)
KAI0702823.1	GH79(92-482)
KAI0702807.1	GH79(99-527)
KAI0694157.1	GH88(69-410)
KAI0722260.1	GH9(51-524)
KAI0701526.1	GH92(269-750)
KAI0692026.1	GH92(286-804)
KAI0703899.1	GH92(290-807)
KAI0724042.1	GH93(65-313)
KAI0718399.1	GH95(30-812)
KAI0718400.1	GH95(34-816)
KAI0696381.1	GT20(159-629)
KAI0719618.1	GT32(77-156)
KAI0696970.1	GT69(162-389)
KAI0699498.1	GT76(75-441)
KAI0695113.1	PL14_4(155-372)
KAI0688426.1	PL14_4(83-297)
KAI0695111.1	PL14_4(83-297)
KAI0688425.1	PL14_4(86-300)
KAI0695110.1	PL14_4(86-303)
KAI0695112.1	PL14_4(92-318)
KAI0688427.1	PL14_4(93-319)
KAI0717184.1	PL14_5(96-297)
KAI0724433.1	PL38(278-527)
KAI0718614.1	PL38(75-363)
KAI0690729.1	PL4_1(21-522)
KAI0706241.1	PL4_1(21-526)
KAI0724528.1	PL4_3(22-625)
KAI0702398.1	PL42(40-367)
KAI0724522.1	PL8(484-730)
KAI0701016.1	PL8(491-737)

## Sheet: Ceriporiopsis subvermispora 
EMD32497.1	AA1_1(34-344)
EMD37153.1	AA1_1(35-335)
EMD37160.1	AA1_1(36-335)
EMD37148.1	AA1_1(36-336)
EMD32460.1	AA1_1(36-336)
EMD32465.1	AA1_1(36-337)
EMD37131.1	AA1_1(36-338)
EMD34889.1	AA1_2(39-398)
EMD31282.1	AA14(19-281)
EMD34047.1	AA14(21-284)
EMD37695.1	AA2(112-359)
EMD37370.1	AA2(39-301)
EMD37387.1	AA2(39-301)
EMD33907.1	AA2(39-303)
EMD32808.1	AA2(39-306)
EMD37686.1	AA2(39-307)
EMD37596.1	AA2(40-306)
EMD37363.1	AA2(40-308)
EMD37281.1	AA2(41-307)
EMD37407.1	AA2(41-308)
EMD35133.1	AA2(42-309)
EMD35132.1	AA2(42-309)
EMD37100.1	AA2(44-303)
EMD32647.1	AA2(44-304)
EMD32649.1	AA2(44-304)
EMD33860.1	AA3_2(31-591)
EMD36400.1	AA3_2(37-597)
EMD39391.1	AA3_2(48-636)
EMD36066.1	AA5(491-1011)
EMD38470.1	AA5_1(197-734)
EMD34723.1	AA7(140-327)
EMD37315.1	AA7(70-471)
EMD36613.1	AA8(24-200)+AA3_1(222-770)
EMD38461.1	AA8(25-200)
EMD41283.1	AA9(10-229)
EMD35749.1	AA9(13-225)
EMD35431.1	AA9(6-217)
EMD35432.1	AA9(6-217)
EMD35593.1	AA9(6-221)
EMD35519.1	AA9(7-217)
EMD39566.1	AA9(7-229)
EMD31057.1	AA9(8-229)
EMD31056.1	AA9(9-229)
EMD32859.1	CE15(44-371)
EMD34160.1	CE16(36-305)
EMD35569.1	CE16(46-304)
EMD33269.1	CE16(90-346)
EMD40711.1	CE4(152-260)
EMD39303.1	CE4(207-319)
EMD41637.1	CE4(207-324)
EMD39671.1	CE8(48-355)
EMD39668.1	CE8(48-375)
EMD35185.1	GH1(150-623)
EMD35598.1	GH10(39-348)
EMD35600.1	GH10(42-350)
EMD35599.1	GH10(42-351)
EMD33932.1	GH10(88-397)
EMD33933.1	GH10(88-413)
EMD31601.1	GH10(89-397)
EMD35968.1	GH105(137-342)
EMD37305.1	GH105(147-323)
EMD39588.1	GH11(45-220)
EMD37304.1	GH115(36-677)
EMD34896.1	GH115(37-679)
EMD39505.1	GH12(94-245)
EMD40522.1	GH125(75-483)
EMD40569.1	GH128(140-360)
EMD32449.1	GH128(88-297)
EMD38673.1	GH13_1(56-360)
EMD32741.1	GH13_1(58-361)
EMD38388.1	GH13_22(98-499)+GH13_22(1157-1622)
EMD36390.1	GH13_32(59-322)+CBM20(475-560)
EMD39595.1	GH131(22-305)
EMD33551.1	GH135(14-244)
EMD40092.1	GH15(45-447)+CBM20(485-570)
EMD39776.1	GH15(48-451)+CBM20(484-570)
EMD36704.1	GH152(25-272)
EMD36872.1	GH152(26-251)
EMD36050.1	GH16_1(61-295)
EMD39656.1	GH16_1(62-295)
EMD41440.1	GH16_1(62-297)
EMD31371.1	GH16_1(65-303)
EMD31391.1	GH16_1(65-304)
EMD33563.1	GH16_1(65-304)
EMD34578.1	GH16_1(69-307)
EMD34591.1	GH16_1(69-307)
EMD41533.1	GH16_1(72-317)
EMD39259.1	GH16_1(81-311)
EMD35327.1	GH16_19(110-279)
EMD38766.1	GH16_19(99-254)
EMD36207.1	GH16_4(137-475)
EMD40796.1	GH18(112-541)
EMD31467.1	GH18(27-264)
EMD33967.1	GH18(34-293)
EMD41620.1	GH18(35-282)
EMD33736.1	GH18(45-414)
EMD34757.1	GH18(49-419)
EMD33176.1	GH18(59-295)
EMD36751.1	GH18(85-302)
EMD33695.1	GH2(29-808)
EMD39645.1	GH20(173-510)
EMD40164.1	GH25(30-214)
EMD36930.1	GH28(41-329)
EMD34206.1	GH28(41-369)
EMD30892.1	GH28(46-404)
EMD32780.1	GH3(281-481)
EMD39801.1	GH30_3(58-497)
EMD34263.1	GH31(250-767)
EMD41237.1	GH31(305-848)
EMD31533.1	GH31(356-810)
EMD39599.1	GH37(88-545)
EMD35455.1	GH47(50-498)
EMD41441.1	GH5_31(48-333)
EMD34838.1	GH5_5(109-402)
EMD41942.1	GH5_5(83-365)
EMD37800.1	GH5_7(130-408)
EMD42174.1	GH5_7(68-380)
EMD34063.1	GH5_9(139-449)
EMD32559.1	GH5_9(87-393)
EMD31910.1	GH51(233-696)
EMD41055.1	GH53(22-303)
EMD37582.1	GH55(40-775)
EMD37785.1	GH7(20-452)
EMD41638.1	GH72(21-339)
EMD41812.1	GH74(78-188)
EMD35216.1	GH78(64-626)
EMD34945.1	GH79(104-489)
EMD34946.1	GH79(104-501)
EMD37598.1	GH79(41-402)
EMD40856.1	GH79(43-444)
EMD34954.1	GH79(93-483)
EMD31069.1	GH79(94-482)
EMD34410.1	GH88(68-393)
EMD32578.1	GH89(64-721)
EMD32579.1	GH89(68-724)
EMD41146.1	GH92(267-749)
EMD36674.1	GH92(283-800)
EMD37640.1	GH92(285-803)
EMD35057.1	GT20(162-630)
EMD36796.1	GT32(82-159)
EMD40785.1	GT32(86-162)
EMD35809.1	GT69(160-387)
EMD37922.1	PL14_5(97-306)
EMD42022.1	PL30(256-507)+PL8_4(404-643)
EMD36929.1	PL38(66-352)

## Sheet: Dichomitus squalens
XP_007369227.1	AA1_1(35-335)
XP_007369180.1	AA1_1(36-269)
XP_007360625.1	AA1_1(36-336)
XP_007360655.1	AA1_1(36-336)
XP_007365554.1	AA1_1(36-337)
XP_007369195.1	AA1_1(36-339)
XP_007367294.1	AA1_1(38-338)
XP_007364547.1	AA1_1(38-339)
XP_007363640.1	AA1_2(40-397)
XP_007362492.1	AA14(19-283)
XP_007362779.1	AA14(21-283)
XP_007362113.1	AA2(105-355)
XP_007371128.1	AA2(40-300)
XP_007367312.1	AA2(40-303)
XP_007370781.1	AA2(42-320)
XP_007369519.1	AA2(43-302)
XP_007365527.1	AA2(43-305)
XP_007365503.1	AA2(43-307)
XP_007365531.1	AA2(43-307)
XP_007366799.1	AA2(43-317)
XP_007366783.1	AA2(44-295)
XP_007370520.1	AA2(45-308)
XP_007366256.1	AA2(64-256)
XP_007363915.1	AA3_2(32-590)
XP_007369095.1	AA3_2(32-596)
XP_007363927.1	AA3_2(33-593)
XP_007364565.1	AA3_2(35-600)
XP_007360620.1	AA3_2(35-607)
XP_007367502.1	AA3_2(38-603)
XP_007363169.1	AA3_2(41-606)
XP_007366698.1	AA3_2(41-625)
XP_007363089.1	AA3_2(50-630)
XP_007368700.1	AA3_2(51-627)
XP_007367867.1	AA5(487-1014)
XP_007361380.1	AA5_1(212-762)
XP_007365137.1	AA5_1(22-553)
XP_007370291.1	AA5_1(22-621)
XP_007363346.1	AA5_1(23-552)
XP_007364853.1	AA5_1(24-553)
XP_007364859.1	AA5_1(24-553)
XP_007364875.1	AA5_1(27-554)
XP_007362078.1	AA5_1(35-588)
XP_007368864.1	AA7(60-507)
XP_007364100.1	AA7(63-515)
XP_007370146.1	AA7(64-342)
XP_007367345.1	AA7(65-266)
XP_007363678.1	AA8(25-198)+AA3_1(220-765)
XP_007361635.1	AA8(26-203)
XP_007361928.1	AA9(11-216)
XP_007370023.1	AA9(6-213)
XP_007366773.1	AA9(6-220)
XP_007364498.1	AA9(6-223)
XP_007369872.1	AA9(7-217)
XP_007365367.1	AA9(8-139)
XP_007368725.1	AA9(8-218)
XP_007361685.1	AA9(8-227)
XP_007366309.1	AA9(8-228)
XP_007364897.1	AA9(8-229)
XP_007367218.1	AA9(8-230)
XP_007366310.1	AA9(9-218)
XP_007365373.1	AA9(9-226)
XP_007361798.1	AA9(9-237)
XP_007362638.1	CBM1(25-52)+GH10(82-391)
XP_007368544.1	CBM13(24-150)
XP_007366233.1	CE12(33-241)
XP_007366234.1	CE12(33-241)
XP_007364906.1	CE15(46-371)
XP_007366803.1	CE15(94-421)
XP_007361469.1	CE16(28-299)
XP_007367898.1	CE16(32-303)
XP_007367896.1	CE16(32-304)
XP_007365209.1	CE16(37-307)
XP_007367670.1	CE16(38-298)
XP_007367899.1	CE16(43-257)
XP_007370239.1	CE16(72-202)
XP_007370240.1	CE16(75-338)
XP_007366491.1	CE16(91-349)
XP_007365829.1	CE2(165-363)
XP_007368166.1	CE4(178-291)
XP_007360000.1	CE4(208-324)
XP_007360883.1	CE8(32-283)
XP_007366217.1	CE8(48-374)
XP_007366551.1	GH10(34-345)
XP_007366832.1	GH10(40-346)
XP_007367293.1	GH10(84-376)
XP_007362637.1	GH10(90-399)
XP_007366121.1	GH105(130-378)
XP_007367112.1	GH115(38-684)
XP_007369387.1	GH12(102-253)
XP_007363419.1	GH12(102-255)
XP_007369391.1	GH12(90-240)
XP_007364328.1	GH125(76-483)
XP_007364318.1	GH128(145-362)
XP_007370262.1	GH128(38-264)
XP_007367340.1	GH128(41-239)
XP_007364264.1	GH128(62-280)
XP_007368396.1	GH13_1(54-357)
XP_007364534.1	GH13_1(58-363)
XP_007361195.1	GH13_22(98-499)+GH13_22(1151-1616)
XP_007364090.1	GH15(47-450)+CBM20(481-566)
XP_007360923.1	GH152(25-171)
XP_007362386.1	GH152(25-246)
XP_007370578.1	GH152(26-255)
XP_007360190.1	GH16_1(108-341)
XP_007371138.1	GH16_1(52-276)
XP_007359961.1	GH16_1(59-282)
XP_007369586.1	GH16_1(61-273)
XP_007370886.1	GH16_1(61-292)
XP_007371127.1	GH16_1(61-294)
XP_007368791.1	GH16_1(61-298)
XP_007362130.1	GH16_1(61-307)
XP_007367140.1	GH16_1(62-283)
XP_007367129.1	GH16_1(62-286)
XP_007367595.1	GH16_1(64-288)
XP_007366209.1	GH16_1(65-298)
XP_007370025.1	GH16_1(83-313)
XP_007367476.1	GH16_19(108-276)
XP_007365371.1	GH16_23(68-247)
XP_007368673.1	GH18(29-272)
XP_007363320.1	GH18(47-413)
XP_007363321.1	GH18(48-416)
XP_007361831.1	GH18(49-415)
XP_007368060.1	GH18(54-277)
XP_007362932.1	GH18(59-279)
XP_007369762.1	GH18(59-295)
XP_007363676.1	GH18(64-411)
XP_007362121.1	GH18(80-271)
XP_007362933.1	GH18(82-297)
XP_007366174.1	GH20(169-507)
XP_007369419.1	GH25(31-215)
XP_007369420.1	GH25(31-215)
XP_007367465.1	GH27(124-390)
XP_007360074.1	GH27(124-391)
XP_007366422.1	GH27(154-393)
XP_007362188.1	GH27(154-409)
XP_007369517.1	GH27(155-398)
XP_007365490.1	GH28(40-353)
XP_007360882.1	GH28(49-348)
XP_007366626.1	GH28(53-397)
XP_007371504.1	GH28(53-401)
XP_007361679.1	GH28(60-367)
XP_007365469.1	GH28(63-407)
XP_007365378.1	GH28(86-417)
XP_007360122.1	GH3(133-331)
XP_007367196.1	GH3(136-360)
XP_007360087.1	GH3(158-356)
XP_007367035.1	GH3(241-441)
XP_007360624.1	GH3(74-324)
XP_007363753.1	GH30_3(59-493)
XP_007369267.1	GH31(251-771)
XP_007370246.1	GH31(296-687)
XP_007370079.1	GH31(354-811)
XP_007370920.1	GH35(53-371)
XP_007370923.1	GH35(59-381)
XP_007370918.1	GH35(66-390)
XP_007371232.1	GH37(72-527)
XP_007367948.1	GH43_30(37-306)
XP_007359988.1	GH43_33(41-443)
XP_007364738.1	GH43_6(28-320)
XP_007365166.1	GH43_6(30-205)
XP_007367348.1	GH43_6(35-326)
XP_007369297.1	GH47(46-494)
XP_007366973.1	GH5_31(46-331)
XP_007368133.1	GH5_5(85-366)
XP_007363563.1	GH5_5(92-386)
XP_007361900.1	GH5_7(126-405)
XP_007360475.1	GH5_7(67-378)
XP_007362728.1	GH5_9(128-436)
XP_007360667.1	GH5_9(88-394)
XP_007365085.1	GH53(21-338)
XP_007361288.1	GH55(35-778)
XP_007362196.1	GH55(39-768)
XP_007361393.1	GH6(114-410)
XP_007360330.1	GH7(20-455)
XP_007360649.1	GH7(20-456)
XP_007363957.1	GH71(36-455)
XP_007359999.1	GH72(25-342)
XP_007360164.1	GH74(80-190)
XP_007365360.1	GH76(64-372)
XP_007365787.1	GH78(67-614)
XP_007368522.1	GH78(69-631)
XP_007367149.1	GH79(100-317)
XP_007369501.1	GH79(36-418)
XP_007370679.1	GH79(43-441)
XP_007367243.1	GH79(44-459)
XP_007367223.1	GH79(47-447)
XP_007364151.1	GH79(50-457)
XP_007367166.1	GH79(91-480)
XP_007367175.1	GH79(97-495)
XP_007367167.1	GH79(98-511)
XP_007363490.1	GH89(63-745)
XP_007367195.1	GH92(269-750)
XP_007362098.1	GH92(288-807)
XP_007368944.1	GH92(291-808)
XP_007361289.1	GH93(79-342)
XP_007368294.1	GH95(33-814)
XP_007362652.1	GT17(65-358)
XP_007367995.1	GT20(157-613)
XP_007366011.1	GT32(77-156)
XP_007368796.1	GT49(253-499)
XP_007369562.1	GT69(161-388)
XP_007370957.1	PL14_4(153-370)
XP_007370959.1	PL14_4(84-298)
XP_007370958.1	PL14_4(89-304)
XP_007361694.1	PL14_5(95-305)
XP_007365491.1	PL38(68-355)
XP_007360187.1	PL4_3(21-626)
XP_007360184.1	PL8(393-636)
XP_007360185.1	PL8(473-719)

## Sheet: Fomes fomentarius
KAI0807084.1	AA1_1(36-333)
KAI0800683.1	AA1_1(36-336)
KAI0808259.1	AA1_1(38-338)
KAI0773536.1	AA1_1(38-339)
KAI0794635.1	AA1_1(39-341)
KAI0794707.1	AA1_1(41-341)
KAI0800672.1	AA1_1(82-365)
KAI0765253.1	AA1_2(40-393)
KAI0787978.1	AA14(19-286)
KAI0787686.1	AA14(21-284)
KAI0787974.1	AA14(22-289)
KAI0767667.1	AA2(40-300)
KAI0762232.1	AA2(42-302)
KAI0779883.1	AA2(43-302)
KAI0800266.1	AA2(44-301)
KAI0800330.1	AA2(45-297)
KAI0800309.1	AA2(45-302)
KAI0800310.1	AA2(45-302)
KAI0800311.1	AA2(45-302)
KAI0800313.1	AA2(45-302)
KAI0800314.1	AA2(45-302)
KAI0800319.1	AA2(45-302)
KAI0800324.1	AA2(45-302)
KAI0788308.1	AA2(45-303)
KAI0767406.1	AA2(64-318)
KAI0779458.1	AA3(47-637)
KAI0747411.1	AA3_2(144-604)
KAI0769965.1	AA3_2(31-588)
KAI0762281.1	AA3_2(35-610)
KAI0762268.1	AA3_2(39-601)
KAI0764645.1	AA3_2(40-628)
KAI0794335.1	AA3_2(41-604)
KAI0794337.1	AA3_2(41-604)
KAI0794541.1	AA3_2(50-674)
KAI0808290.1	AA5(488-1011)
KAI0757970.1	AA5_1(20-551)
KAI0807709.1	AA5_1(211-763)
KAI0757968.1	AA5_1(21-552)
KAI0764726.1	AA5_1(21-620)
KAI0757976.1	AA5_1(22-556)
KAI0757966.1	AA5_1(24-553)
KAI0757975.1	AA5_1(25-553)
KAI0757969.1	AA5_1(25-559)
KAI0757979.1	AA5_1(27-555)
KAI0757980.1	AA5_1(27-557)
KAI0757986.1	AA5_1(28-557)
KAI0757981.1	AA5_1(28-558)
KAI0794598.1	AA5_1(28-559)
KAI0779435.1	AA5_1(36-588)
KAI0779446.1	AA5_1(36-588)
KAI0758134.1	AA7(124-312)
KAI0787901.1	AA7(131-317)
KAI0765219.1	AA7(154-353)
KAI0767626.1	AA7(56-504)
KAI0794172.1	AA7(57-266)
KAI0788364.1	AA7(59-264)
KAI0757921.1	AA7(59-510)
KAI0767639.1	AA7(68-273)
KAI0765073.1	AA8(25-197)+AA3_1(217-762)
KAI0807724.1	AA8(28-206)
KAI0808042.1	AA9(10-224)
KAI0780032.1	AA9(11-217)
KAI0808049.1	AA9(12-194)
KAI0794473.1	AA9(5-212)
KAI0760513.1	AA9(6-213)
KAI0800008.1	AA9(6-215)
KAI0800004.1	AA9(6-216)
KAI0762314.1	AA9(7-219)
KAI0770499.1	AA9(8-221)
KAI0773541.1	AA9(8-226)
KAI0779690.1	AA9(8-228)
KAI0758201.1	AA9(8-228)
KAI0773543.1	AA9(8-229)
KAI0770500.1	AA9(9-227)
KAI0758199.1	AA9(9-229)
KAI0779646.1	AA9(9-237)
KAI0747484.1	CE12(26-218)
KAI0770387.1	CE12(31-240)
KAI0755604.1	CE12(36-222)
KAI0779903.1	CE15(107-435)
KAI0807961.1	CE16(26-291)
KAI0793692.1	CE16(30-237)
KAI0807827.1	CE16(30-301)
KAI0760340.1	CE16(38-298)
KAI0770476.1	CE16(43-314)
KAI0758850.1	CE2(167-379)
KAI0774298.1	CE4(155-270)
KAI0762690.1	CE4(194-310)
KAI0794535.1	CE4(209-320)
KAI0801010.1	CE8(31-286)
KAI0801009.1	CE8(32-290)
KAI0770383.1	CE8(48-374)
KAI0780264.1	GH10(40-349)
KAI0800199.1	GH10(46-354)
KAI0787502.1	GH10(82-391)
KAI0773546.1	GH10(84-378)
KAI0773551.1	GH10(85-378)
KAI0787506.1	GH10(86-395)
KAI0774354.1	GH105(123-368)
KAI0774355.1	GH105(130-351)
KAI0808242.1	GH105(161-340)
KAI0758924.1	GH115(34-644)
KAI0758921.1	GH115(35-674)
KAI0764921.1	GH12(102-255)
KAI0800185.1	GH12(106-244)
KAI0770630.1	GH12(70-216)
KAI0747557.1	GH12(95-245)
KAI0773949.1	GH125(75-479)
KAI0773937.1	GH128(157-373)
KAI0773870.1	GH128(60-278)
KAI0753795.1	GH13_1(54-357)
KAI0753794.1	GH13_1(56-359)
KAI0807298.1	GH13_1(58-362)
KAI0807505.1	GH13_22(98-499)+GH13_22(1148-1613)
KAI0765066.1	GH13_32(69-336)+CBM20(495-582)
KAI0806620.1	GH13_32(70-334)
KAI0770466.1	GH131(21-252)
KAI0769925.1	GH15(45-448)+CBM20(480-566)
KAI0787893.1	GH152(25-152)
KAI0787894.1	GH152(25-246)
KAI0767494.1	GH152(26-255)
KAI0787891.1	GH152(27-257)
KAI0767682.1	GH152(28-256)
KAI0787897.1	GH152(30-258)
KAI0801285.1	GH16_1(108-340)
KAI0762583.1	GH16_1(182-425)
KAI0762582.1	GH16_1(184-421)
KAI0762227.1	GH16_1(60-292)
KAI0779765.1	GH16_1(61-272)
KAI0808377.1	GH16_1(61-293)
KAI0762600.1	GH16_1(61-298)
KAI0770562.1	GH16_1(62-296)
KAI0758883.1	GH16_1(63-283)
KAI0758910.1	GH16_1(64-289)
KAI0758909.1	GH16_1(64-291)
KAI0758955.1	GH16_1(64-294)
KAI0758954.1	GH16_1(64-300)
KAI0779399.1	GH16_1(64-322)
KAI0758956.1	GH16_1(65-301)
KAI0760422.1	GH16_19(110-277)
KAI0808067.1	GH16_23(89-265)
KAI0787327.1	GH18(29-291)
KAI0787351.1	GH18(29-308)
KAI0787357.1	GH18(29-384)
KAI0787332.1	GH18(31-306)
KAI0762673.1	GH18(35-324)+CBM5(420-459)
KAI0765236.1	GH18(43-408)
KAI0779610.1	GH18(50-416)
KAI0770568.1	GH18(62-275)
KAI0765075.1	GH18(63-410)
KAI0765063.1	GH18(64-412)+CBM5(467-506)
KAI0765059.1	GH18(66-415)
KAI0794033.1	GH18(67-296)
KAI0767007.1	GH18(68-274)
KAI0759041.1	GH18(68-281)
KAI0794040.1	GH18(85-308)
KAI0794039.1	GH18(89-297)
KAI0747394.1	GH2(73-479)
KAI0770623.1	GH20(168-506)
KAI0760064.1	GH25(95-176)
KAI0762790.1	GH27(124-389)
KAI0764834.1	GH28(42-355)
KAI0764836.1	GH28(42-355)
KAI0764835.1	GH28(42-357)
KAI0760371.1	GH28(44-397)
KAI0767372.1	GH28(45-358)
KAI0800508.1	GH28(50-347)
KAI0767366.1	GH28(50-412)
KAI0779681.1	GH28(60-367)
KAI0750513.1	GH28(60-423)
KAI0762755.1	GH28(64-399)
KAI0800509.1	GH28(69-373)
KAI0762855.1	GH3(135-333)
KAI0773508.1	GH3(139-353)
KAI0762813.1	GH3(161-321)
KAI0800689.1	GH3(76-327)
KAI0770179.1	GH30_3(58-487)
KAI0806671.1	GH31(250-766)
KAI0800336.1	GH31(354-809)
KAI0747489.1	GH35(59-395)
KAI0747486.1	GH35(63-384)
KAI0770653.1	GH37(84-543)
KAI0807147.1	GH43_24(44-279)
KAI0800276.1	GH43_24(52-294)
KAI0757992.1	GH43_26(27-319)
KAI0757993.1	GH43_26(27-319)
KAI0755485.1	GH43_6(29-318)
KAI0767652.1	GH43_6(34-325)
KAI0794361.1	GH47(46-495)
KAI0760221.1	GH47(46-496)
KAI0787700.1	GH5_11(26-353)
KAI0793751.1	GH5_11(29-355)
KAI0794527.1	GH5_31(43-330)
KAI0788208.1	GH5_5(83-362)
KAI0801045.1	GH5_5(84-354)
KAI0765337.1	GH5_5(93-387)
KAI0807396.1	GH5_50(161-442)
KAI0780259.1	GH5_7(122-401)
KAI0780220.1	GH5_7(129-408)
KAI0800896.1	GH5_7(68-373)
KAI0787645.1	GH5_9(118-426)
KAI0800627.1	GH5_9(84-390)
KAI0800625.1	GH5_9(88-394)
KAI0764898.1	GH51(212-531)
KAI0765017.1	GH53(22-144)+GH53(163-359)
KAI0755599.1	GH55(23-761)
KAI0779324.1	GH55(35-763)
KAI0807694.1	GH6(116-410)
KAI0807266.1	GH63(584-798)
KAI0793915.1	GH7(20-456)
KAI0800563.1	GH7(20-456)
KAI0801101.1	GH7(20-456)
KAI0800646.1	GH7(20-456)
KAI0774388.1	GH71(29-423)
KAI0770321.1	GH71(35-455)
KAI0762691.1	GH72(26-342)
KAI0801329.1	GH74(76-189)+GH74(576-669)
KAI0780123.1	GH76(51-375)
KAI0755827.1	GH76(52-373)
KAI0773562.1	GH76(65-373)
KAI0762626.1	GH78(241-623)
KAI0752003.1	GH78(70-627)
KAI0755802.1	GH79(103-504)
KAI0758871.1	GH79(108-501)
KAI0758870.1	GH79(159-557)
KAI0780147.1	GH79(37-416)
KAI0787956.1	GH79(44-447)
KAI0773535.1	GH79(45-447)
KAI0774074.1	GH79(52-452)
KAI0773534.1	GH79(59-458)
KAI0758875.1	GH79(91-484)
KAI0758866.1	GH79(94-486)
KAI0806900.1	GH88(55-378)
KAI0774031.1	GH9(51-521)
KAI0788007.1	GH92(245-743)
KAI0773496.1	GH92(269-752)
KAI0762350.1	GH92(269-753)
KAI0767764.1	GH92(284-801)
KAI0779420.1	GH92(285-804)
KAI0807640.1	GH93(64-181)+GH93(204-351)
KAI0764822.1	GH95(34-813)
KAI0752115.1	GT20(155-624)
KAI0807719.1	GT22(7-407)
KAI0774213.1	GT32(77-156)
KAI0808096.1	GT69(162-389)
KAI0806735.1	PL14_4(148-365)
KAI0806724.1	PL14_4(73-291)
KAI0773688.1	PL14_4(78-295)
KAI0806736.1	PL14_4(84-298)
KAI0787986.1	PL14_4(86-271)
KAI0758945.1	PL14_4(86-283)
KAI0758908.1	PL14_4(86-299)
KAI0787995.1	PL14_4(86-303)
KAI0773671.1	PL14_4(86-303)
KAI0779736.1	PL14_5(95-304)
KAI0762870.1	PL38(305-555)
KAI0767371.1	PL38(70-357)
KAI0801488.1	PL4_1(21-522)
KAI0801290.1	PL4_3(26-625)
KAI0769908.1	PL4_5(33-564)
KAI0755825.1	PL42(40-370)
KAI0801295.1	PL8(391-634)
KAI0801294.1	PL8_4(455-688)

## Sheet: Ganoderma boninense 
jgi|Ganbon1|614060|estExt_fgenesh1_pm.C_240050	AA1_1(34-319)
jgi|Ganbon1|729697|MIX62501_47_50	AA1_1(34-334)
jgi|Ganbon1|616584|estExt_fgenesh1_pm.C_700022	AA1_1(34-336)
jgi|Ganbon1|514567|fgenesh1_pg.48_#_61	AA1_1(35-321)
jgi|Ganbon1|615691|estExt_fgenesh1_pm.C_490042	AA1_1(36-181)+AA1_1(181-299)
jgi|Ganbon1|602569|fgenesh1_pm.33_#_30	AA1_1(36-231)
jgi|Ganbon1|505782|estExt_Genewise1Plus.C_2160010	AA1_1(36-336)
jgi|Ganbon1|707674|MIX40478_145_67	AA1_1(38-338)
jgi|Ganbon1|788822|estExt_Genemark4.C_1300051	AA1_1(39-269)
jgi|Ganbon1|607175|fgenesh1_pm.130_#_34	AA1_1(39-335)
jgi|Ganbon1|456059|e_gw1.3.551.1	AA1_1(39-339)
jgi|Ganbon1|791023|estExt_Genemark4.C_2160007	AA1_1(39-345)
jgi|Ganbon1|496645|estExt_Genewise1Plus.C_180010	AA1_2(40-397)
jgi|Ganbon1|631385|estExt_fgenesh1_pg.C_2010021	AA14(19-286)
jgi|Ganbon1|790630|estExt_Genemark4.C_1990023	AA2(40-285)
jgi|Ganbon1|776226|gm4.18559_g	AA2(40-300)
jgi|Ganbon1|686783|MIX19587_30_41	AA2(41-295)
jgi|Ganbon1|614718|estExt_fgenesh1_pm.C_340072	AA2(42-302)
jgi|Ganbon1|777513|gm4.19846_g	AA2(43-190)+AA2(218-310)
jgi|Ganbon1|769276|gm4.11609_g	AA2(45-293)
jgi|Ganbon1|618503|estExt_fgenesh1_pm.C_1350005	AA2(45-304)
jgi|Ganbon1|732950|MIX65754_6_18	AA2(45-305)
jgi|Ganbon1|711372|MIX44176_44_23	AA3(29-556)
jgi|Ganbon1|518841|fgenesh1_pg.113_#_55	AA3_2(266-612)
jgi|Ganbon1|677477|MIX10281_124_70	AA3_2(32-479)
jgi|Ganbon1|712640|MIX45444_169_49	AA3_2(34-599)
jgi|Ganbon1|515117|fgenesh1_pg.55_#_23	AA3_2(37-625)
jgi|Ganbon1|712636|MIX45440_12839_86	AA3_2(40-607)
jgi|Ganbon1|780288|estExt_Genemark4.C_30306	AA3_2(41-609)
jgi|Ganbon1|456696|e_gw1.4.700.1	AA3_2(69-638)
jgi|Ganbon1|608346|fgenesh1_pm.178_#_13	AA5(465-964)
jgi|Ganbon1|621747|estExt_fgenesh1_pg.C_10044	AA5_1(206-757)
jgi|Ganbon1|606380|fgenesh1_pm.107_#_27	AA5_1(21-621)
jgi|Ganbon1|751190|MIX83994_14_19	AA5_1(23-541)
jgi|Ganbon1|620589|estExt_fgenesh1_pm.C_2640003	AA5_1(24-550)
jgi|Ganbon1|487020|estExt_Genewise1.C_960049	AA5_1(24-554)
jgi|Ganbon1|617370|estExt_fgenesh1_pm.C_960029	AA5_1(26-234)+AA5_1(238-465)
jgi|Ganbon1|774877|gm4.17210_g	AA5_1(26-543)
jgi|Ganbon1|460526|e_gw1.21.45.1	AA5_1(40-594)
jgi|Ganbon1|628548|estExt_fgenesh1_pg.C_960042	AA5_1(42-513)
jgi|Ganbon1|611602|estExt_fgenesh1_pm.C_10416	AA7(146-319)
jgi|Ganbon1|731675|MIX64479_191_60	AA7(157-566)
jgi|Ganbon1|785449|estExt_Genemark4.C_560075	AA7(45-490)
jgi|Ganbon1|612377|estExt_fgenesh1_pm.C_70008	AA7(72-353)
jgi|Ganbon1|693207|MIX26011_51_15	AA8(25-198)+AA3_1(219-752)
jgi|Ganbon1|667456|MIX260_37_53	AA8(27-205)
jgi|Ganbon1|483346|estExt_Genewise1.C_340160	AA9(10-216)
jgi|Ganbon1|738014|MIX70818_59_74	AA9(10-227)
jgi|Ganbon1|766218|gm4.8551_g	AA9(5-220)
jgi|Ganbon1|466236|e_gw1.69.51.1	AA9(5-222)
jgi|Ganbon1|704369|MIX37173_8_34	AA9(6-213)
jgi|Ganbon1|787109|estExt_Genemark4.C_880042	AA9(7-216)
jgi|Ganbon1|620581|estExt_fgenesh1_pm.C_2620003	AA9(7-225)
jgi|Ganbon1|791764|estExt_Genemark4.C_2620001	AA9(7-225)
jgi|Ganbon1|620817|estExt_fgenesh1_pm.C_2840004	AA9(7-230)
jgi|Ganbon1|601253|fgenesh1_pm.17_#_31	AA9(8-218)
jgi|Ganbon1|602979|fgenesh1_pm.37_#_54	AA9(8-227)
jgi|Ganbon1|605904|fgenesh1_pm.96_#_3	AA9(8-228)
jgi|Ganbon1|122119|CE122118_279	AA9(8-231)
jgi|Ganbon1|782030|estExt_Genemark4.C_140145	AA9(9-198)
jgi|Ganbon1|696912|MIX29716_1_14	AA9(9-215)
jgi|Ganbon1|788907|estExt_Genemark4.C_1340022	CE12(67-221)
jgi|Ganbon1|480799|estExt_Genewise1.C_120056	CE16(28-319)
jgi|Ganbon1|767517|gm4.9850_g	CE16(28-329)
jgi|Ganbon1|677940|MIX10744_8_18	CE16(34-209)
jgi|Ganbon1|779913|estExt_Genemark4.C_20195	CE16(37-292)
jgi|Ganbon1|622143|estExt_fgenesh1_pg.C_20164	CE16(38-165)
jgi|Ganbon1|601556|fgenesh1_pm.20_#_100	CE16(39-302)
jgi|Ganbon1|780577|estExt_Genemark4.C_50145	CE16(74-336)
jgi|Ganbon1|766966|gm4.9299_g	CE16(77-300)
jgi|Ganbon1|489748|estExt_Genewise1.C_1770024	CE16(90-354)
jgi|Ganbon1|784785|estExt_Genemark4.C_460051	CE4(198-314)
jgi|Ganbon1|469993|e_gw1.125.141.1	CE4(199-312)
jgi|Ganbon1|725459|MIX58263_3_10	CE8(18-270)
jgi|Ganbon1|603258|fgenesh1_pm.42_#_7	CE8(50-285)
jgi|Ganbon1|788892|estExt_Genemark4.C_1340004	CE8(52-375)
jgi|Ganbon1|496183|estExt_Genewise1Plus.C_130092	CE8(52-384)
jgi|Ganbon1|614454|estExt_fgenesh1_pm.C_310073	GH1(34-482)
jgi|Ganbon1|616992|estExt_fgenesh1_pm.C_830001	GH10(155-388)
jgi|Ganbon1|779964|estExt_Genemark4.C_20267	GH10(38-344)
jgi|Ganbon1|721211|MIX54015_1_9	GH10(48-352)
jgi|Ganbon1|616600|estExt_fgenesh1_pm.C_710015	GH10(52-361)
jgi|Ganbon1|599626|fgenesh1_pm.4_#_109	GH10(78-387)
jgi|Ganbon1|723666|MIX56470_17_33	GH10(87-394)
jgi|Ganbon1|785904|estExt_Genemark4.C_640046	GH105(130-336)
jgi|Ganbon1|617831|estExt_fgenesh1_pm.C_1100015	GH115(40-665)
jgi|Ganbon1|693875|MIX26679_12_12	GH115(71-689)
jgi|Ganbon1|731604|MIX64408_1_14	GH12(81-231)
jgi|Ganbon1|603894|fgenesh1_pm.50_#_13	GH12(84-176)
jgi|Ganbon1|509086|fgenesh1_pg.4_#_227	GH128(129-256)
jgi|Ganbon1|294539|CE294538_870	GH128(144-358)
jgi|Ganbon1|465616|e_gw1.61.211.1	GH128(168-386)
jgi|Ganbon1|782175|estExt_Genemark4.C_160073	GH128(36-234)
jgi|Ganbon1|511168|fgenesh1_pg.16_#_67	GH128(38-265)
jgi|Ganbon1|782163|estExt_Genemark4.C_160060	GH128(40-237)
jgi|Ganbon1|611972|estExt_fgenesh1_pm.C_30262	GH13_1(100-372)
jgi|Ganbon1|619895|estExt_fgenesh1_pm.C_2060002	GH13_1(42-331)
jgi|Ganbon1|697738|MIX30542_20_39	GH13_1(54-354)
jgi|Ganbon1|705290|MIX38094_7_18	GH13_1(54-357)
jgi|Ganbon1|771953|gm4.14286_g	GH13_22(98-499)+GH13_22(1131-1584)
jgi|Ganbon1|773299|gm4.15632_g	GH131(20-259)
jgi|Ganbon1|613731|estExt_fgenesh1_pm.C_200106	GH131(21-259)
jgi|Ganbon1|740189|MIX72993_2_7	GH15(49-413)
jgi|Ganbon1|486105|estExt_Genewise1.C_740084	GH152(25-163)
jgi|Ganbon1|742707|MIX75511_1378_73	GH152(25-170)
jgi|Ganbon1|466700|e_gw1.74.76.1	GH152(25-171)
jgi|Ganbon1|466750|e_gw1.74.31.1	GH152(25-171)
jgi|Ganbon1|500007|estExt_Genewise1Plus.C_510025	GH152(26-249)
jgi|Ganbon1|762428|gm4.4761_g	GH152(27-252)
jgi|Ganbon1|459458|e_gw1.16.277.1	GH152(31-269)
jgi|Ganbon1|502405|estExt_Genewise1Plus.C_1010027	GH16_1(195-438)
jgi|Ganbon1|775074|gm4.17407_g	GH16_1(44-262)+GH16_1(467-677)
jgi|Ganbon1|473235|e_gw1.199.29.1	GH16_1(60-294)
jgi|Ganbon1|470319|e_gw1.129.80.1	GH16_1(61-294)
jgi|Ganbon1|695229|MIX28033_308_17	GH16_1(61-305)
jgi|Ganbon1|745305|MIX78109_6687_99	GH16_1(62-274)
jgi|Ganbon1|519611|fgenesh1_pg.129_#_11	GH16_1(62-296)
jgi|Ganbon1|605146|fgenesh1_pm.75_#_26	GH16_1(63-318)
jgi|Ganbon1|761913|gm4.4246_g	GH16_1(82-203)
jgi|Ganbon1|600582|fgenesh1_pm.10_#_118	GH16_19(108-276)
jgi|Ganbon1|789246|estExt_Genemark4.C_1430051	GH18(104-251)
jgi|Ganbon1|776354|gm4.18687_g	GH18(131-488)
jgi|Ganbon1|629233|estExt_fgenesh1_pg.C_1140038	GH18(176-378)
jgi|Ganbon1|622506|estExt_fgenesh1_pg.C_40033	GH18(27-264)
jgi|Ganbon1|723086|MIX55890_13069_97	GH18(30-304)
jgi|Ganbon1|523668|fgenesh1_pg.262_#_12	GH18(39-268)
jgi|Ganbon1|782103|estExt_Genemark4.C_150120	GH18(43-275)
jgi|Ganbon1|459999|e_gw1.18.235.1	GH18(43-421)
jgi|Ganbon1|707720|MIX40524_4_18	GH18(45-294)
jgi|Ganbon1|786493|estExt_Genemark4.C_750065	GH18(48-285)
jgi|Ganbon1|775943|gm4.18276_g	GH18(53-378)
jgi|Ganbon1|505140|estExt_Genewise1Plus.C_1880023	GH18(55-408)
jgi|Ganbon1|618754|estExt_fgenesh1_pm.C_1430033	GH18(61-285)
jgi|Ganbon1|489511|estExt_Genewise1.C_1690003	GH18(63-277)
jgi|Ganbon1|503806|estExt_Genewise1Plus.C_1360021	GH18(64-282)
jgi|Ganbon1|789161|estExt_Genemark4.C_1410027	GH18(65-300)
jgi|Ganbon1|464203|e_gw1.47.176.1	GH18(68-271)
jgi|Ganbon1|626408|estExt_fgenesh1_pg.C_470034	GH18(73-292)
jgi|Ganbon1|619016|estExt_fgenesh1_pm.C_1580014	GH18(74-276)
jgi|Ganbon1|504041|estExt_Genewise1Plus.C_1410027	GH18(83-305)
jgi|Ganbon1|709434|MIX42238_162_55	GH18(84-506)
jgi|Ganbon1|601913|fgenesh1_pm.24_#_25	GH2(45-773)
jgi|Ganbon1|777792|gm4.20125_g	GH25(31-202)
jgi|Ganbon1|787089|estExt_Genemark4.C_880011	GH25(50-159)
jgi|Ganbon1|605564|fgenesh1_pm.87_#_8	GH27(116-363)
jgi|Ganbon1|612757|estExt_fgenesh1_pm.C_90048	GH27(198-454)
jgi|Ganbon1|715049|MIX47853_43_55	GH28(38-341)
jgi|Ganbon1|617812|estExt_fgenesh1_pm.C_1090041	GH28(39-357)
jgi|Ganbon1|506306|estExt_Genewise1Plus.C_2540003	GH28(39-357)
jgi|Ganbon1|503354|estExt_Genewise1Plus.C_1220040	GH28(40-350)
jgi|Ganbon1|505198|estExt_Genewise1Plus.C_1900002	GH28(41-354)
jgi|Ganbon1|695867|MIX28671_166_49	GH28(43-345)
jgi|Ganbon1|788606|estExt_Genemark4.C_1240028	GH28(43-352)
jgi|Ganbon1|737387|MIX70191_29_17	GH28(51-346)
jgi|Ganbon1|624376|estExt_fgenesh1_pg.C_190008	GH28(62-343)
jgi|Ganbon1|788602|estExt_Genemark4.C_1240011	GH28(63-391)
jgi|Ganbon1|614148|estExt_fgenesh1_pm.C_250046	GH3(112-306)
jgi|Ganbon1|705525|MIX38329_35_24	GH3(128-315)
jgi|Ganbon1|468328|e_gw1.97.40.1	GH3(133-341)
jgi|Ganbon1|502266|estExt_Genewise1Plus.C_970071	GH3(142-346)
jgi|Ganbon1|789677|estExt_Genemark4.C_1600040	GH3(144-358)
jgi|Ganbon1|616649|estExt_fgenesh1_pm.C_730018	GH3(171-330)
jgi|Ganbon1|783073|estExt_Genemark4.C_250072	GH3(172-330)
jgi|Ganbon1|605063|fgenesh1_pm.73_#_17	GH3(240-428)
jgi|Ganbon1|769516|gm4.11849_g	GH3(252-437)
jgi|Ganbon1|622860|estExt_fgenesh1_pg.C_60097	GH3(68-318)
jgi|Ganbon1|613665|estExt_fgenesh1_pm.C_200028	GH30_3(54-481)
jgi|Ganbon1|736247|MIX69051_1556_61	GH31(251-763)
jgi|Ganbon1|779849|estExt_Genemark4.C_20093	GH31(325-774)
jgi|Ganbon1|601261|fgenesh1_pm.17_#_39	GH31(342-867)
jgi|Ganbon1|772493|gm4.14826_g	GH35(57-385)
jgi|Ganbon1|742808|MIX75612_3352_43	GH43_30(25-295)
jgi|Ganbon1|731790|MIX64594_1_10	GH43_30(36-157)
jgi|Ganbon1|731788|MIX64592_5_12	GH43_30(36-162)
jgi|Ganbon1|739333|MIX72137_158_28	GH43_30(36-288)
jgi|Ganbon1|739339|MIX72143_103_43	GH43_30(36-305)
jgi|Ganbon1|678583|MIX11387_6_28	GH43_6(115-292)
jgi|Ganbon1|765915|gm4.8248_g	GH43_6(115-300)
jgi|Ganbon1|735230|MIX68034_4_30	GH43_6(30-322)
jgi|Ganbon1|508878|fgenesh1_pg.4_#_19	GH43_6(30-325)
jgi|Ganbon1|612038|estExt_fgenesh1_pm.C_40008	GH43_6(30-325)
jgi|Ganbon1|496499|estExt_Genewise1Plus.C_160153	GH43_6(35-326)
jgi|Ganbon1|608096|fgenesh1_pm.167_#_12	GH43_6(67-230)
jgi|Ganbon1|772873|gm4.15206_g	GH47(46-505)
jgi|Ganbon1|460737|e_gw1.22.128.1	GH47(91-574)
jgi|Ganbon1|612192|estExt_fgenesh1_pm.C_50004	GH5_5(130-339)
jgi|Ganbon1|613360|estExt_fgenesh1_pm.C_150015	GH5_5(81-282)
jgi|Ganbon1|598978|fgenesh1_pm.1_#_359	GH5_5(92-388)
jgi|Ganbon1|777256|gm4.19589_g	GH5_9(78-370)
jgi|Ganbon1|748892|MIX81696_7_16	GH55(43-782)
jgi|Ganbon1|779434|estExt_Genemark4.C_10041	GH6(113-397)
jgi|Ganbon1|614550|estExt_fgenesh1_pm.C_330006	GH7(20-433)
jgi|Ganbon1|674941|MIX7745_2_10	GH7(20-445)
jgi|Ganbon1|497407|estExt_Genewise1Plus.C_230112	GH7(20-456)
jgi|Ganbon1|628496|estExt_fgenesh1_pg.C_940054	GH7(20-457)
jgi|Ganbon1|708724|MIX41528_2975_38	GH71(36-442)
jgi|Ganbon1|613344|estExt_fgenesh1_pm.C_140084	GH76(38-339)
jgi|Ganbon1|719469|MIX52273_2341_50	GH76(66-340)
jgi|Ganbon1|514202|fgenesh1_pg.44_#_77	GH79(108-410)
jgi|Ganbon1|620818|estExt_fgenesh1_pm.C_2840005	GH79(36-410)
jgi|Ganbon1|620580|estExt_fgenesh1_pm.C_2620002	GH79(36-426)
jgi|Ganbon1|628792|estExt_fgenesh1_pg.C_1020034	GH79(43-404)
jgi|Ganbon1|482546|estExt_Genewise1.C_270005	GH79(43-439)
jgi|Ganbon1|496905|estExt_Genewise1Plus.C_200002	GH79(43-439)
jgi|Ganbon1|701615|MIX34419_156_84	GH79(44-459)
jgi|Ganbon1|489874|estExt_Genewise1.C_1820041	GH79(50-448)
jgi|Ganbon1|759695|gm4.2028_g	GH79(93-467)
jgi|Ganbon1|759707|gm4.2040_g	GH79(97-515)
jgi|Ganbon1|735079|MIX67883_1984_59	GH88(68-378)
jgi|Ganbon1|668607|MIX1411_408_15	GH89(64-744)
jgi|Ganbon1|608417|fgenesh1_pm.182_#_6	GH9(52-514)
jgi|Ganbon1|620022|estExt_fgenesh1_pm.C_2120004	GH92(285-737)
jgi|Ganbon1|612208|estExt_fgenesh1_pm.C_50031	GH92(290-806)
jgi|Ganbon1|749011|MIX81815_141_18	GH92(298-710)
jgi|Ganbon1|780570|estExt_Genemark4.C_50137	GH92(325-817)
jgi|Ganbon1|776615|gm4.18948_g	GH93(61-327)
jgi|Ganbon1|616939|estExt_fgenesh1_pm.C_810004	GH95(33-783)
jgi|Ganbon1|769373|gm4.11706_g	GT2(639-846)
jgi|Ganbon1|747352|MIX80156_94_6	GT24(1203-1435)
jgi|Ganbon1|617564|estExt_fgenesh1_pm.C_1010036	GT49(60-377)
jgi|Ganbon1|701316|MIX34120_474_35	GT69(161-363)
jgi|Ganbon1|735870|MIX68674_185_34	PL14(82-286)
jgi|Ganbon1|735884|MIX68688_37_73	PL14(92-289)
jgi|Ganbon1|457198|e_gw1.6.301.1	PL14_4(174-391)
jgi|Ganbon1|612311|estExt_fgenesh1_pm.C_60073	PL14_4(180-330)
jgi|Ganbon1|612339|estExt_fgenesh1_pm.C_60105	PL14_4(83-292)
jgi|Ganbon1|290539|CE290538_6688	PL14_5(93-303)
jgi|Ganbon1|617810|estExt_fgenesh1_pm.C_1090039	PL38(70-346)
jgi|Ganbon1|613342|estExt_fgenesh1_pm.C_140082	PL42(40-328)
jgi|Ganbon1|764150|gm4.6483_g	PL8_3(415-625)
jgi|Ganbon1|707978|MIX40782_150_31	PL8_4(473-704)

## Sheet: Ganoderma leucocontextum 
jgi|Ganleu1|330146|CE330145_422	AA1_1(100-380)
jgi|Ganleu1|976397|fgenesh1_pm.148_#_13	AA1_1(34-336)
jgi|Ganleu1|284964|CE284963_11746	AA1_1(36-336)
jgi|Ganleu1|888577|e_gw1.28.2.1	AA1_1(36-336)
jgi|Ganleu1|284176|CE284175_1113	AA1_1(36-337)
jgi|Ganleu1|889566|e_gw1.33.143.1	AA1_1(36-340)
jgi|Ganleu1|585591|CE585590_2044	AA1_1(37-338)
jgi|Ganleu1|457733|CE457732_7659	AA1_1(38-338)
jgi|Ganleu1|890112|e_gw1.35.28.1	AA1_1(38-338)
jgi|Ganleu1|890491|e_gw1.37.263.1	AA1_1(38-339)
jgi|Ganleu1|741140|CE741139_1070	AA1_1(38-341)
jgi|Ganleu1|384592|CE384591_538	AA1_1(39-345)
jgi|Ganleu1|476162|CE476161_319	AA1_1(40-340)
jgi|Ganleu1|475377|CE475376_488	AA1_1(60-360)
jgi|Ganleu1|668234|CE668233_7717	AA1_2(40-398)
jgi|Ganleu1|1139296|MIX33502_477_25	AA14(19-289)
jgi|Ganleu1|1089047|gm1.941_g	AA14(21-283)
jgi|Ganleu1|878023|e_gw1.3.304.1	AA14(22-289)
jgi|Ganleu1|733957|CE733956_5203	AA2(101-350)
jgi|Ganleu1|1099937|gm1.11831_g	AA2(40-300)
jgi|Ganleu1|314637|CE314636_367	AA2(41-295)
jgi|Ganleu1|1118684|MIX12890_321_55	AA2(42-302)
jgi|Ganleu1|1094728|gm1.6622_g	AA2(43-175)+AA2(174-285)
jgi|Ganleu1|1094716|gm1.6610_g	AA2(45-304)
jgi|Ganleu1|643559|CE643558_219	AA2(45-304)
jgi|Ganleu1|971430|fgenesh1_pm.15_#_104	AA2(45-304)
jgi|Ganleu1|433977|CE433976_417	AA2(45-305)
jgi|Ganleu1|112540|CE112539_2730	AA3_2(27-622)
jgi|Ganleu1|974308|fgenesh1_pm.51_#_48	AA3_2(32-605)
jgi|Ganleu1|1164844|MIX59050_359_30	AA3_2(36-601)
jgi|Ganleu1|702295|CE702294_3735	AA3_2(36-612)
jgi|Ganleu1|1166330|MIX60536_2988_52	AA3_2(39-618)
jgi|Ganleu1|969747|fgenesh1_pm.5_#_106	AA3_2(50-629)
jgi|Ganleu1|1147112|MIX41318_370_21	AA3_2(69-644)
jgi|Ganleu1|1101205|gm1.13099_g	AA5(463-1001)
jgi|Ganleu1|940519|estExt_Genewise1Plus.C_130292	AA5_1(215-760)
jgi|Ganleu1|875949|e_gw1.1.761.1	AA5_1(21-621)
jgi|Ganleu1|450278|CE450277_2593	AA5_1(24-553)
jgi|Ganleu1|889880|e_gw1.34.10.1	AA5_1(24-553)
jgi|Ganleu1|1094882|gm1.6776_g	AA5_1(24-572)
jgi|Ganleu1|450560|CE450559_404	AA5_1(26-553)
jgi|Ganleu1|451994|CE451993_1496	AA5_1(27-554)
jgi|Ganleu1|970511|fgenesh1_pm.9_#_95	AA5_1(40-583)
jgi|Ganleu1|1105532|gm1.17426_g	AA7(148-326)
jgi|Ganleu1|950403|estExt_Genewise1Plus.C_710003	AA7(149-327)
jgi|Ganleu1|896999|e_gw1.94.17.1	AA7(58-509)
jgi|Ganleu1|1112390|MIX6596_1146_77	AA7(69-520)
jgi|Ganleu1|1088424|gm1.318_g	AA8(25-198)+AA3_1(217-763)
jgi|Ganleu1|1062754|fgenesh1_pg.50_#_5	AA9(5-233)
jgi|Ganleu1|1136337|MIX30543_2_27	AA9(6-213)
jgi|Ganleu1|1091853|gm1.3747_g	AA9(6-220)
jgi|Ganleu1|974715|fgenesh1_pm.62_#_37	AA9(7-217)
jgi|Ganleu1|1145366|MIX39572_68_34	AA9(7-230)
jgi|Ganleu1|1166445|MIX60651_91_86	AA9(8-227)
jgi|Ganleu1|1072131|estExt_fgenesh1_pm.C_110015	AA9(8-229)
jgi|Ganleu1|233135|CE233134_1251	AA9(9-227)
jgi|Ganleu1|1096442|gm1.8336_g	CE12(33-234)
jgi|Ganleu1|973192|fgenesh1_pm.32_#_69	CE15(103-412)
jgi|Ganleu1|1110356|MIX4562_483_72	CE15(44-359)
jgi|Ganleu1|974873|fgenesh1_pm.66_#_43	CE16(28-274)
jgi|Ganleu1|1185918|estExt_Genemark1.C_1420022	CE16(33-304)
jgi|Ganleu1|153863|CE153862_1739	CE16(33-304)
jgi|Ganleu1|512801|CE512800_629	CE16(37-185)
jgi|Ganleu1|1095537|gm1.7431_g	CE16(37-290)
jgi|Ganleu1|1095535|gm1.7429_g	CE16(37-292)
jgi|Ganleu1|1095533|gm1.7427_g	CE16(37-297)
jgi|Ganleu1|895899|e_gw1.80.45.1	CE16(38-297)
jgi|Ganleu1|138206|CE138205_1515	CE16(40-301)
jgi|Ganleu1|1134654|MIX28860_46_33	CE16(90-353)
jgi|Ganleu1|54216|CE54215_7617	CE4(148-264)
jgi|Ganleu1|1078699|estExt_fgenesh1_pg.C_20067	CE4(194-310)
jgi|Ganleu1|1094177|gm1.6071_g	CE4(203-332)
jgi|Ganleu1|884703|e_gw1.16.214.1	CE8(32-281)
jgi|Ganleu1|176197|CE176196_197	CE8(35-285)
jgi|Ganleu1|1074353|estExt_fgenesh1_pm.C_320049	GH10(35-341)
jgi|Ganleu1|59279|CE59278_546	GH10(37-346)
jgi|Ganleu1|969538|fgenesh1_pm.4_#_101	GH10(83-392)
jgi|Ganleu1|969540|fgenesh1_pm.4_#_103	GH10(90-396)
jgi|Ganleu1|1161266|MIX55472_8420_83	GH105(126-373)
jgi|Ganleu1|1063462|fgenesh1_pg.63_#_14	GH105(132-375)
jgi|Ganleu1|917580|estExt_Genewise1.C_190275	GH105(150-324)
jgi|Ganleu1|713060|CE713059_2668	GH115(38-675)
jgi|Ganleu1|14563|CE14562_997	GH12(102-254)
jgi|Ganleu1|891858|e_gw1.45.158.1	GH12(90-240)
jgi|Ganleu1|538419|CE538418_5482	GH12(99-250)
jgi|Ganleu1|886757|e_gw1.21.184.1	GH125(76-485)
jgi|Ganleu1|349821|CE349820_1068	GH128(141-355)
jgi|Ganleu1|1129023|MIX23229_43002_39	GH128(168-384)
jgi|Ganleu1|1093370|gm1.5264_g	GH128(38-264)
jgi|Ganleu1|313362|CE313361_3686	GH128(40-237)
jgi|Ganleu1|887051|e_gw1.22.105.1	GH128(40-238)
jgi|Ganleu1|1093371|gm1.5265_g	GH128(40-266)
jgi|Ganleu1|1095176|gm1.7070_g	GH13_1(101-385)
jgi|Ganleu1|1167808|MIX62014_873_41	GH13_1(54-357)
jgi|Ganleu1|912985|estExt_Genewise1.C_8_t10133	GH13_22(98-499)+GH13_22(1150-1615)
jgi|Ganleu1|611304|CE611303_809	GH131(24-306)
jgi|Ganleu1|92948|CE92947_6624	GH15(47-449)+CBM20(481-566)
jgi|Ganleu1|93385|CE93384_21303	GH15(47-450)+CBM20(485-570)
jgi|Ganleu1|899268|e_gw1.129.11.1	GH152(25-171)
jgi|Ganleu1|975103|fgenesh1_pm.74_#_47	GH152(25-172)
jgi|Ganleu1|1092023|gm1.3917_g	GH152(25-255)
jgi|Ganleu1|406813|CE406812_642	GH152(25-255)
jgi|Ganleu1|887019|e_gw1.22.129.1	GH152(26-254)
jgi|Ganleu1|594319|CE594318_305	GH152(26-255)
jgi|Ganleu1|409611|CE409610_1369	GH152(27-256)
jgi|Ganleu1|886988|e_gw1.22.35.1	GH152(29-260)
jgi|Ganleu1|73543|CE73542_28138	GH16_1(187-428)
jgi|Ganleu1|615815|CE615814_12928	GH16_1(61-273)
jgi|Ganleu1|719486|CE719485_2022	GH16_1(61-293)
jgi|Ganleu1|1144330|MIX38536_161_88	GH16_1(61-295)
jgi|Ganleu1|105252|CE105251_1131	GH16_1(61-295)
jgi|Ganleu1|465405|CE465404_332	GH16_1(61-295)
jgi|Ganleu1|896578|e_gw1.88.66.1	GH16_1(61-296)
jgi|Ganleu1|251050|CE251049_5077	GH16_1(61-298)
jgi|Ganleu1|896320|e_gw1.85.86.1	GH16_1(62-283)
jgi|Ganleu1|480933|CE480932_3889	GH16_1(62-286)
jgi|Ganleu1|718873|CE718872_679	GH16_1(62-293)
jgi|Ganleu1|7256|CE7255_3461	GH16_1(63-290)
jgi|Ganleu1|951934|estExt_Genewise1Plus.C_960049	GH16_1(64-297)
jgi|Ganleu1|970572|fgenesh1_pm.9_#_156	GH16_1(64-301)
jgi|Ganleu1|377884|CE377883_9625	GH16_1(83-313)
jgi|Ganleu1|1063485|fgenesh1_pg.63_#_37	GH16_23(68-260)
jgi|Ganleu1|878490|e_gw1.4.168.1	GH17(89-360)
jgi|Ganleu1|1097664|gm1.9558_g	GH18(125-481)
jgi|Ganleu1|501199|CE501198_2564	GH18(29-318)
jgi|Ganleu1|495146|CE495145_620	GH18(30-323)
jgi|Ganleu1|936402|estExt_Genewise1Plus.C_4_t10244	GH18(30-407)
jgi|Ganleu1|1147924|MIX42130_307_43	GH18(34-268)
jgi|Ganleu1|972657|fgenesh1_pm.25_#_48	GH18(39-258)
jgi|Ganleu1|934733|estExt_Genewise1Plus.C_2_t10252	GH18(40-295)+CBM5(456-496)
jgi|Ganleu1|895197|e_gw1.71.59.1	GH18(42-413)
jgi|Ganleu1|323935|CE323934_428	GH18(44-284)
jgi|Ganleu1|887976|e_gw1.26.235.1	GH18(50-289)
jgi|Ganleu1|22287|CE22286_4350	GH18(52-404)
jgi|Ganleu1|1176696|estExt_Genemark1.C_10316	GH18(53-404)
jgi|Ganleu1|714702|CE714701_1068	GH18(58-289)
jgi|Ganleu1|328564|CE328563_392	GH18(59-286)
jgi|Ganleu1|714626|CE714625_132	GH18(61-296)
jgi|Ganleu1|220662|CE220661_229	GH18(64-279)
jgi|Ganleu1|887301|e_gw1.23.47.1	GH18(65-284)
jgi|Ganleu1|887257|e_gw1.23.163.1	GH18(66-284)
jgi|Ganleu1|946469|estExt_Genewise1Plus.C_360161	GH18(69-276)
jgi|Ganleu1|1131819|MIX26025_154_96	GH18(71-299)
jgi|Ganleu1|220454|CE220453_140	GH18(78-297)
jgi|Ganleu1|1059885|fgenesh1_pg.18_#_93	GH18(81-302)
jgi|Ganleu1|1093484|gm1.5378_g	GH18(81-302)
jgi|Ganleu1|608139|CE608138_1524	GH20(168-507)
jgi|Ganleu1|457731|CE457730_2461	GH20(182-517)
jgi|Ganleu1|1100941|gm1.12835_g	GH25(31-215)
jgi|Ganleu1|175555|CE175554_809	GH25(32-214)
jgi|Ganleu1|877303|e_gw1.2.582.1	GH27(124-391)
jgi|Ganleu1|891647|e_gw1.44.91.1	GH27(132-392)
jgi|Ganleu1|341736|CE341735_2140	GH28(39-352)
jgi|Ganleu1|968703|fgenesh1_pm.1_#_273	GH28(40-344)
jgi|Ganleu1|887506|e_gw1.24.52.1	GH28(47-407)
jgi|Ganleu1|894822|e_gw1.67.92.1	GH28(57-396)
jgi|Ganleu1|889195|e_gw1.31.112.1	GH28(62-368)
jgi|Ganleu1|203822|CE203821_2281	GH28(75-434)
jgi|Ganleu1|1099071|gm1.10965_g	GH3(140-354)
jgi|Ganleu1|1178776|estExt_Genemark1.C_100063	GH3(176-275)
jgi|Ganleu1|1080220|estExt_fgenesh1_pg.C_100069	GH3(184-384)
jgi|Ganleu1|1167798|MIX62004_30880_90	GH3(190-389)
jgi|Ganleu1|238070|CE238069_774	GH30_3(60-495)
jgi|Ganleu1|100332|CE100331_18989	GH31(354-810)
jgi|Ganleu1|534998|CE534997_10955	GH35(57-380)
jgi|Ganleu1|922695|estExt_Genewise1.C_450012	GH35(59-381)
jgi|Ganleu1|609427|CE609426_7384	GH37(84-539)
jgi|Ganleu1|665095|CE665094_448	GH43_30(48-315)
jgi|Ganleu1|953462|estExt_Genewise1Plus.C_1290041	GH43_6(29-322)
jgi|Ganleu1|1092471|gm1.4365_g	GH43_6(30-323)
jgi|Ganleu1|310298|CE310297_846	GH43_6(36-327)
jgi|Ganleu1|1169279|MIX63485_6117_34	GH47(46-488)
jgi|Ganleu1|706792|CE706791_24090	GH47(46-495)
jgi|Ganleu1|952162|estExt_Genewise1Plus.C_990070	GH47(46-498)
jgi|Ganleu1|1098205|gm1.10099_g	GH47(55-472)
jgi|Ganleu1|891415|e_gw1.42.72.1	GH5_15(77-244)
jgi|Ganleu1|174527|CE174526_506	GH5_5(86-366)
jgi|Ganleu1|5045|CE5044_1169	GH5_5(92-386)
jgi|Ganleu1|163802|CE163801_2122	GH5_7(130-409)
jgi|Ganleu1|884745|e_gw1.16.207.1	GH5_7(70-383)
jgi|Ganleu1|282221|CE282220_14899	GH5_9(88-394)
jgi|Ganleu1|899825|e_gw1.138.46.1	GH51(210-647)
jgi|Ganleu1|655577|CE655576_3490	GH53(23-340)
jgi|Ganleu1|1099912|gm1.11806_g	GH55(38-772)
jgi|Ganleu1|483989|CE483988_2160	GH55(44-781)
jgi|Ganleu1|915377|estExt_Genewise1.C_130328	GH6(113-409)
jgi|Ganleu1|969681|fgenesh1_pm.5_#_40	GH7(20-435)
jgi|Ganleu1|1180531|estExt_Genemark1.C_200082	GH7(20-456)
jgi|Ganleu1|894131|e_gw1.60.140.1	GH7(20-456)
jgi|Ganleu1|558686|CE558685_2779	GH71(36-453)
jgi|Ganleu1|877290|e_gw1.2.50.1	GH72(25-342)+CBM43(392-481)
jgi|Ganleu1|268822|CE268821_11664	GH74(79-190)
jgi|Ganleu1|322382|CE322381_4220	GH76(54-370)
jgi|Ganleu1|330161|CE330160_2843	GH79(36-487)
jgi|Ganleu1|476137|CE476136_4864	GH79(36-488)
jgi|Ganleu1|899911|e_gw1.140.18.1	GH79(37-410)
jgi|Ganleu1|240903|CE240902_937	GH79(43-440)
jgi|Ganleu1|975650|fgenesh1_pm.100_#_22	GH79(50-449)
jgi|Ganleu1|328870|CE328869_2297	GH79(57-458)
jgi|Ganleu1|896316|e_gw1.85.34.1	GH79(96-494)
jgi|Ganleu1|902061|e_gw1.189.12.1	GH88(68-391)
jgi|Ganleu1|602221|CE602220_3125	GH9(52-517)
jgi|Ganleu1|734322|CE734321_22013	GH92(286-805)
jgi|Ganleu1|975444|fgenesh1_pm.92_#_8	GH92(294-637)
jgi|Ganleu1|1147543|MIX41749_191_53	GH93(71-333)
jgi|Ganleu1|968740|fgenesh1_pm.1_#_310	GH95(33-802)
jgi|Ganleu1|494291|CE494290_2018	GT17(64-357)
jgi|Ganleu1|68025|CE68024_5953	GT32(77-156)
jgi|Ganleu1|974344|fgenesh1_pm.53_#_13	GT69(147-374)
jgi|Ganleu1|421171|CE421170_18075	PL14_4(144-361)
jgi|Ganleu1|1082589|estExt_fgenesh1_pg.C_300032	PL14_4(220-389)
jgi|Ganleu1|888956|e_gw1.30.133.1	PL14_4(83-300)
jgi|Ganleu1|1074218|estExt_fgenesh1_pm.C_300055	PL14_4(86-302)
jgi|Ganleu1|877415|e_gw1.2.1003.1	PL8(404-647)
jgi|Ganleu1|1148630|MIX42836_9032_84	PL8_4(499-732)

## Sheet: Ganoderma lucidum
jgi|Ganluc1|492549|estExt_fgenesh1_pm.C_220024	AA1_1(32-333)
jgi|Ganluc1|493107|estExt_fgenesh1_pm.C_280029	AA1_1(34-336)
jgi|Ganluc1|189294|CE189293_251	AA1_1(36-180)
jgi|Ganluc1|487042|estExt_fgenesh1_pm.C_1_t30004	AA1_1(36-330)
jgi|Ganluc1|24875|CE24874_1004	AA1_1(36-336)
jgi|Ganluc1|386234|estExt_Genewise1.C_220205	AA1_1(36-336)
jgi|Ganluc1|355916|e_gw1.15.267.1	AA1_1(36-337)
jgi|Ganluc1|498953|estExt_fgenesh1_pg.C_120069	AA1_1(38-337)
jgi|Ganluc1|414998|estExt_Genewise1Plus.C_360089	AA1_1(38-338)
jgi|Ganluc1|28606|CE28605_1036	AA1_1(38-338)
jgi|Ganluc1|411390|estExt_Genewise1Plus.C_220199	AA1_1(39-345)
jgi|Ganluc1|514944|gm1.11928_g	AA1_1(59-359)
jgi|Ganluc1|388994|estExt_Genewise1.C_310245	AA1_2(40-398)
jgi|Ganluc1|553861|estExt_Genemark1.C_80439	AA14(19-286)
jgi|Ganluc1|402423|estExt_Genewise1Plus.C_8_t20016	AA14(21-283)
jgi|Ganluc1|549200|estExt_Genemark1.C_1_t10038	AA2(40-300)
jgi|Ganluc1|373744|estExt_Genewise1.C_5_t10335	AA2(40-300)
jgi|Ganluc1|352406|e_gw1.10.659.1	AA2(41-295)
jgi|Ganluc1|553396|estExt_Genemark1.C_70371	AA2(43-302)
jgi|Ganluc1|541198|MIX25281_759_98	AA2(45-303)
jgi|Ganluc1|552456|estExt_Genemark1.C_50299	AA2(45-304)
jgi|Ganluc1|145824|CE145823_8879	AA3_2(33-574)
jgi|Ganluc1|1330|CE1329_9273	AA3_2(36-612)
jgi|Ganluc1|555498|estExt_Genemark1.C_130218	AA3_2(38-624)
jgi|Ganluc1|406704|estExt_Genewise1Plus.C_13_t10357	AA3_2(39-626)
jgi|Ganluc1|77287|CE77286_46864	AA3_2(49-629)
jgi|Ganluc1|367208|estExt_Genewise1.C_1_t30393	AA4(71-268)
jgi|Ganluc1|398169|estExt_Genewise1Plus.C_4_t20331	AA5_1(210-762)
jgi|Ganluc1|354520|e_gw1.13.212.1	AA5_1(21-621)
jgi|Ganluc1|482387|fgenesh1_pm.11_#_25	AA5_1(22-553)
jgi|Ganluc1|405018|estExt_Genewise1Plus.C_11_t10116	AA5_1(24-554)
jgi|Ganluc1|490588|estExt_fgenesh1_pm.C_110004	AA5_1(24-554)
jgi|Ganluc1|379712|estExt_Genewise1.C_11_t10074	AA5_1(25-553)
jgi|Ganluc1|404952|estExt_Genewise1Plus.C_11_t10045	AA5_1(25-555)
jgi|Ganluc1|520867|MIX4950_74_59	AA5_1(27-554)
jgi|Ganluc1|195567|CE195566_54151	AA5_1(40-595)
jgi|Ganluc1|129255|CE129254_3657	AA7(148-322)
jgi|Ganluc1|493366|estExt_fgenesh1_pm.C_310075	AA7(168-346)
jgi|Ganluc1|552149|estExt_Genemark1.C_4_t20081	AA7(58-268)
jgi|Ganluc1|398735|estExt_Genewise1Plus.C_4_t30427	AA7(58-272)
jgi|Ganluc1|404330|estExt_Genewise1Plus.C_10_t10083	AA7(71-499)
jgi|Ganluc1|482282|fgenesh1_pm.10_#_120	AA7(72-272)
jgi|Ganluc1|485217|fgenesh1_pm.29_#_79	AA7(72-526)
jgi|Ganluc1|384835|estExt_Genewise1.C_19_t10175	AA8(25-198)+AA3_1(220-765)
jgi|Ganluc1|488267|estExt_fgenesh1_pm.C_4_t10278	AA8(26-204)
jgi|Ganluc1|501544|estExt_fgenesh1_pg.C_260082	AA9(10-226)
jgi|Ganluc1|480415|fgenesh1_pm.5_#_253	AA9(11-216)
jgi|Ganluc1|527960|MIX12043_12_26	AA9(5-214)
jgi|Ganluc1|374540|estExt_Genewise1.C_6_t10048	AA9(5-222)
jgi|Ganluc1|364722|e_gw1.41.181.1	AA9(6-213)
jgi|Ganluc1|421777|fgenesh1_pg.11_#_194	AA9(7-217)
jgi|Ganluc1|485642|fgenesh1_pm.36_#_18	AA9(7-230)
jgi|Ganluc1|514935|gm1.11919_g	AA9(7-241)
jgi|Ganluc1|391521|estExt_Genewise1Plus.C_1_t10184	AA9(8-218)
jgi|Ganluc1|552340|estExt_Genemark1.C_50178	AA9(8-227)
jgi|Ganluc1|515447|gm1.12431_g	AA9(8-229)
jgi|Ganluc1|492913|estExt_fgenesh1_pm.C_260038	AA9(9-243)
jgi|Ganluc1|397228|estExt_Genewise1Plus.C_3_t30134	CE12(33-243)
jgi|Ganluc1|497487|estExt_fgenesh1_pg.C_70291	CE15(109-433)
jgi|Ganluc1|191042|CE191041_2793	CE15(47-388)
jgi|Ganluc1|496309|estExt_fgenesh1_pg.C_4_t10306	CE16(28-319)
jgi|Ganluc1|493994|estExt_fgenesh1_pm.C_560001	CE16(33-179)
jgi|Ganluc1|388041|estExt_Genewise1.C_280091	CE16(33-304)
jgi|Ganluc1|557146|estExt_Genemark1.C_200106	CE16(37-292)
jgi|Ganluc1|511832|gm1.8816_g	CE16(37-308)
jgi|Ganluc1|151490|CE151489_2451	CE16(37-309)
jgi|Ganluc1|385391|estExt_Genewise1.C_200180	CE16(39-294)
jgi|Ganluc1|537014|MIX21097_4_21	CE16(90-347)
jgi|Ganluc1|360695|e_gw1.24.303.1	CE2(183-379)
jgi|Ganluc1|400333|estExt_Genewise1Plus.C_6_t10464	CE4(146-261)
jgi|Ganluc1|360141|e_gw1.22.14.1	CE4(189-301)
jgi|Ganluc1|8536|CE8535_167735	CE4(193-309)
jgi|Ganluc1|337816|e_gw1.1.1478.1	CE8(31-283)
jgi|Ganluc1|549987|estExt_Genemark1.C_1_t20417	CE8(34-287)
jgi|Ganluc1|371874|estExt_Genewise1.C_3_t30191	CE8(48-380)
jgi|Ganluc1|549296|estExt_Genemark1.C_1_t10143	GH1(35-505)
jgi|Ganluc1|492367|estExt_fgenesh1_pm.C_200075	GH10(38-333)
jgi|Ganluc1|537741|MIX21824_10_25	GH10(43-348)
jgi|Ganluc1|490008|estExt_fgenesh1_pm.C_90002	GH10(79-371)
jgi|Ganluc1|350163|e_gw1.8.700.1	GH10(86-391)
jgi|Ganluc1|481356|fgenesh1_pm.8_#_37	GH10(88-396)
jgi|Ganluc1|552832|estExt_Genemark1.C_6_t10232	GH105(124-376)
jgi|Ganluc1|411755|estExt_Genewise1Plus.C_230163	GH105(147-321)
jgi|Ganluc1|532344|MIX16427_324_37	GH105(148-391)
jgi|Ganluc1|523973|MIX8056_74_31	GH115(35-682)
jgi|Ganluc1|555831|estExt_Genemark1.C_140269	GH115(37-679)
jgi|Ganluc1|501261|estExt_fgenesh1_pg.C_240008	GH115(39-689)
jgi|Ganluc1|484153|fgenesh1_pm.19_#_138	GH12(102-254)
jgi|Ganluc1|406641|estExt_Genewise1Plus.C_13_t10294	GH128(140-353)
jgi|Ganluc1|481996|fgenesh1_pm.9_#_249	GH128(170-386)
jgi|Ganluc1|498520|estExt_fgenesh1_pg.C_100251	GH128(41-266)
jgi|Ganluc1|417998|fgenesh1_pg.2_#_387	GH13_1(54-357)
jgi|Ganluc1|551733|estExt_Genemark1.C_4_t10139	GH13_22(98-498)+GH13_22(1150-1615)
jgi|Ganluc1|517346|MIX1429_80_34	GH131(20-249)
jgi|Ganluc1|413456|estExt_Genewise1Plus.C_290098	GH15(47-450)+CBM20(481-566)
jgi|Ganluc1|493173|estExt_fgenesh1_pm.C_290027	GH15(48-450)+CBM20(482-567)
jgi|Ganluc1|357094|e_gw1.17.572.1	GH152(25-171)
jgi|Ganluc1|384028|estExt_Genewise1.C_17_t20013	GH152(25-171)
jgi|Ganluc1|500200|estExt_fgenesh1_pg.C_170203	GH152(25-173)
jgi|Ganluc1|345991|e_gw1.5.637.1	GH152(25-255)
jgi|Ganluc1|404888|estExt_Genewise1Plus.C_10_t20213	GH152(26-255)
jgi|Ganluc1|500236|estExt_fgenesh1_pg.C_180018	GH152(26-255)
jgi|Ganluc1|352025|e_gw1.10.834.1	GH152(31-262)
jgi|Ganluc1|549199|estExt_Genemark1.C_1_t10037	GH16_1(48-280)
jgi|Ganluc1|222326|CE222325_8886	GH16_1(61-273)
jgi|Ganluc1|190136|CE190135_15342	GH16_1(61-291)
jgi|Ganluc1|407073|estExt_Genewise1Plus.C_14_t10132	GH16_1(61-293)
jgi|Ganluc1|390689|estExt_Genewise1.C_430020	GH16_1(61-295)
jgi|Ganluc1|486098|estExt_fgenesh1_pm.C_1_t10015	GH16_1(61-295)
jgi|Ganluc1|516139|MIX222_13_27	GH16_1(61-296)
jgi|Ganluc1|341112|e_gw1.1.1690.1	GH16_1(61-298)
jgi|Ganluc1|493067|estExt_fgenesh1_pm.C_270096	GH16_1(63-309)
jgi|Ganluc1|397287|estExt_Genewise1Plus.C_3_t30193	GH16_1(64-298)
jgi|Ganluc1|67462|CE67461_1228	GH16_1(67-289)
jgi|Ganluc1|188192|CE188191_21882	GH16_1(84-313)
jgi|Ganluc1|100959|CE100958_57369	GH16_19(108-276)
jgi|Ganluc1|387426|estExt_Genewise1.C_260170	GH16_23(66-246)
jgi|Ganluc1|414151|estExt_Genewise1Plus.C_310293	GH18(101-477)
jgi|Ganluc1|400104|estExt_Genewise1Plus.C_6_t10231	GH18(164-610)
jgi|Ganluc1|406491|estExt_Genewise1Plus.C_13_t10124	GH18(29-317)
jgi|Ganluc1|514515|gm1.11499_g	GH18(31-328)
jgi|Ganluc1|536253|MIX20336_397_97	GH18(32-277)
jgi|Ganluc1|558869|estExt_Genemark1.C_320039	GH18(32-281)
jgi|Ganluc1|402084|estExt_Genewise1Plus.C_8_t10168	GH18(33-278)
jgi|Ganluc1|351257|e_gw1.9.1228.1	GH18(39-289)
jgi|Ganluc1|364003|e_gw1.36.24.1	GH18(39-289)
jgi|Ganluc1|363385|e_gw1.33.163.1	GH18(41-270)
jgi|Ganluc1|363427|e_gw1.33.93.1	GH18(41-278)
jgi|Ganluc1|363507|e_gw1.33.14.1	GH18(41-278)
jgi|Ganluc1|363052|e_gw1.31.42.1	GH18(41-414)
jgi|Ganluc1|481755|fgenesh1_pm.9_#_8	GH18(44-294)
jgi|Ganluc1|383734|estExt_Genewise1.C_17_t10197	GH18(46-292)
jgi|Ganluc1|162218|CE162217_2926	GH18(47-284)
jgi|Ganluc1|483104|fgenesh1_pm.14_#_46	GH18(48-283)
jgi|Ganluc1|423846|fgenesh1_pg.19_#_71	GH18(55-424)
jgi|Ganluc1|491842|estExt_fgenesh1_pm.C_170058	GH18(58-279)
jgi|Ganluc1|545826|MIX29909_36_53	GH18(59-210)
jgi|Ganluc1|545497|MIX29580_709_100	GH18(61-283)
jgi|Ganluc1|415126|estExt_Genewise1Plus.C_370104	GH18(64-411)
jgi|Ganluc1|511457|gm1.8441_g	GH18(73-293)
jgi|Ganluc1|504396|gm1.1380_g	GH2(19-797)
jgi|Ganluc1|364170|e_gw1.37.130.1	GH20(168-507)
jgi|Ganluc1|493654|estExt_fgenesh1_pm.C_370017	GH20(170-507)
jgi|Ganluc1|380149|estExt_Genewise1.C_11_t20100	GH25(31-212)
jgi|Ganluc1|486437|estExt_fgenesh1_pm.C_1_t10367	GH27(124-391)
jgi|Ganluc1|484026|fgenesh1_pm.19_#_11	GH28(38-351)
jgi|Ganluc1|380835|estExt_Genewise1.C_12_t10479	GH28(40-352)
jgi|Ganluc1|487139|estExt_fgenesh1_pm.C_1_t30103	GH28(48-348)
jgi|Ganluc1|484248|fgenesh1_pm.20_#_26	GH28(58-397)
jgi|Ganluc1|501347|estExt_fgenesh1_pg.C_240127	GH28(62-358)
jgi|Ganluc1|557908|estExt_Genemark1.C_240168	GH28(62-368)
jgi|Ganluc1|531885|MIX15968_234_31	GH28(62-370)
jgi|Ganluc1|490976|estExt_fgenesh1_pm.C_120154	GH28(63-407)
jgi|Ganluc1|384505|estExt_Genewise1.C_18_t10411	GH28(76-422)
jgi|Ganluc1|409702|estExt_Genewise1Plus.C_18_t10415	GH28(81-422)
jgi|Ganluc1|478032|fgenesh1_pm.1_#_423	GH3(138-330)
jgi|Ganluc1|338196|e_gw1.1.765.1	GH3(141-348)
jgi|Ganluc1|363828|e_gw1.35.166.1	GH3(145-369)
jgi|Ganluc1|370532|estExt_Genewise1.C_2_t30222	GH3(224-424)
jgi|Ganluc1|385781|estExt_Genewise1.C_21_t10318	GH3(74-324)
jgi|Ganluc1|528568|MIX12651_581_98	GH3(85-335)
jgi|Ganluc1|344286|e_gw1.3.1334.1	GH30_3(60-495)
jgi|Ganluc1|557456|estExt_Genemark1.C_210262	GH31(251-729)
jgi|Ganluc1|415318|estExt_Genewise1Plus.C_390019	GH31(356-812)
jgi|Ganluc1|558027|estExt_Genemark1.C_250143	GH35(54-383)
jgi|Ganluc1|130777|CE130776_2727	GH35(57-380)
jgi|Ganluc1|492867|estExt_fgenesh1_pm.C_250075	GH35(59-381)
jgi|Ganluc1|501457|estExt_fgenesh1_pg.C_250124	GH35(64-388)
jgi|Ganluc1|364961|e_gw1.43.109.1	GH43_30(35-304)
jgi|Ganluc1|500216|estExt_fgenesh1_pg.C_170221	GH43_30(35-304)
jgi|Ganluc1|387168|estExt_Genewise1.C_250169	GH43_30(36-305)
jgi|Ganluc1|423503|fgenesh1_pg.17_#_218	GH43_30(52-321)
jgi|Ganluc1|549519|estExt_Genemark1.C_1_t10397	GH43_33(42-437)
jgi|Ganluc1|490781|estExt_fgenesh1_pm.C_110220	GH43_6(29-324)
jgi|Ganluc1|357211|e_gw1.17.641.1	GH43_6(30-323)
jgi|Ganluc1|409574|estExt_Genewise1Plus.C_18_t10284	GH43_6(30-323)
jgi|Ganluc1|389121|estExt_Genewise1.C_320046	GH43_6(30-324)
jgi|Ganluc1|557272|estExt_Genemark1.C_210023	GH43_6(31-327)
jgi|Ganluc1|352399|e_gw1.10.612.1	GH43_6(36-327)
jgi|Ganluc1|530911|MIX14994_62_84	GH45(26-225)
jgi|Ganluc1|379864|estExt_Genewise1.C_11_t10281	GH47(46-493)
jgi|Ganluc1|405124|estExt_Genewise1Plus.C_11_t10258	GH47(46-493)
jgi|Ganluc1|499806|estExt_fgenesh1_pg.C_150232	GH47(46-494)
jgi|Ganluc1|521069|MIX5152_621_99	GH47(46-494)
jgi|Ganluc1|41971|CE41970_4135	GH47(47-495)
jgi|Ganluc1|74484|CE74483_3386	GH5_15(75-243)
jgi|Ganluc1|414464|estExt_Genewise1Plus.C_330040	GH5_5(86-366)
jgi|Ganluc1|388822|estExt_Genewise1.C_310071	GH5_5(92-386)
jgi|Ganluc1|399591|estExt_Genewise1Plus.C_5_t20311	GH5_7(130-409)
jgi|Ganluc1|550080|estExt_Genemark1.C_1_t30014	GH5_7(67-368)
jgi|Ganluc1|504229|gm1.1213_g	GH5_9(88-394)
jgi|Ganluc1|533067|MIX17150_10127_58	GH55(38-772)
jgi|Ganluc1|345816|e_gw1.4.55.1	GH55(40-778)
jgi|Ganluc1|488290|estExt_fgenesh1_pm.C_4_t10301	GH6(113-409)
jgi|Ganluc1|25573|CE25572_1053	GH7(20-455)
jgi|Ganluc1|383515|estExt_Genewise1.C_16_t20167	GH7(20-456)
jgi|Ganluc1|489581|estExt_fgenesh1_pm.C_70269	GH71(29-428)
jgi|Ganluc1|479366|fgenesh1_pm.3_#_146	GH71(36-453)
jgi|Ganluc1|416907|fgenesh1_pg.1_#_497	GH74(79-191)
jgi|Ganluc1|558124|estExt_Genemark1.C_260108	GH76(66-373)
jgi|Ganluc1|341566|e_gw1.2.1591.1	GH78(69-626)
jgi|Ganluc1|212734|CE212733_9090	GH79(108-504)
jgi|Ganluc1|397355|estExt_Genewise1Plus.C_3_t30272	GH79(109-470)
jgi|Ganluc1|401626|estExt_Genewise1Plus.C_7_t20016	GH79(36-407)
jgi|Ganluc1|493634|estExt_fgenesh1_pm.C_360023	GH79(36-462)
jgi|Ganluc1|396877|estExt_Genewise1Plus.C_3_t20227	GH79(40-507)
jgi|Ganluc1|490012|estExt_fgenesh1_pm.C_90006	GH79(43-448)
jgi|Ganluc1|497080|estExt_fgenesh1_pg.C_60251	GH79(43-473)
jgi|Ganluc1|411967|estExt_Genewise1Plus.C_240008	GH79(91-480)
jgi|Ganluc1|114031|CE114030_5793	GH88(70-394)
jgi|Ganluc1|500642|estExt_fgenesh1_pg.C_190211	GH89(65-745)
jgi|Ganluc1|404171|estExt_Genewise1Plus.C_9_t30077	GH9(52-517)
jgi|Ganluc1|493618|estExt_fgenesh1_pm.C_360007	GH92(269-751)
jgi|Ganluc1|363938|e_gw1.36.108.1	GH92(274-759)
jgi|Ganluc1|412974|estExt_Genewise1Plus.C_270294	GH92(286-805)
jgi|Ganluc1|490416|estExt_fgenesh1_pm.C_100019	GH92(304-824)
jgi|Ganluc1|33680|CE33679_12864	GH92(317-841)
jgi|Ganluc1|493467|estExt_fgenesh1_pm.C_320062	GH93(71-333)
jgi|Ganluc1|499350|estExt_fgenesh1_pg.C_130243	GH95(33-806)
jgi|Ganluc1|555432|estExt_Genemark1.C_130147	GH95(36-364)
jgi|Ganluc1|228215|CE228214_6639	GT17(66-359)
jgi|Ganluc1|381814|estExt_Genewise1.C_14_t10106	GT20(152-622)
jgi|Ganluc1|400147|estExt_Genewise1Plus.C_6_t10274	GT32(77-156)
jgi|Ganluc1|390649|estExt_Genewise1.C_420079	GT69(164-391)
jgi|Ganluc1|492437|estExt_fgenesh1_pm.C_210073	PL14(217-393)
jgi|Ganluc1|116322|CE116321_73301	PL14_4(163-380)
jgi|Ganluc1|500917|estExt_fgenesh1_pg.C_210141	PL14_4(85-302)
jgi|Ganluc1|530122|MIX14205_988_25	PL14_4(88-305)
jgi|Ganluc1|376100|estExt_Genewise1.C_7_t10362	PL14_5(93-303)
jgi|Ganluc1|549680|estExt_Genemark1.C_1_t20069	PL38(263-515)
jgi|Ganluc1|387443|estExt_Genewise1.C_260189	PL42(40-368)
jgi|Ganluc1|338960|e_gw1.1.538.1	PL8(404-646)
jgi|Ganluc1|503662|gm1.646_g	PL8_4(459-685)

[truncated: 31 more sheets: Ganoderma sinense, Heterobasidion annosum, Heterobasidion irregulare, Irpex lacteus, Irpex rosettiformis, Lentinula edodes, Mucidula mucida, Panus rudis, Penicillium chrysogenum, Penicillium decumbens, Penicillium subrubescens , Phanerochaete carnosa, Phanerochaete chrysosporium, Phlebia brevispora, Phlebia centrifuga, Pleurotus cornucopiae, Pleurotus ostreatoroseus, Pleurotus ostreatus, Polyporus arcularius , Polyporus squamosus …]
